# Supplementary material for: Napabucasin overcomes cisplatin resistance in ovarian germ cell tumor-derived cell line by inhibiting cancer stemness
Source: Cancer Cell Int. 2020 Aug 3;20:364. doi: 10.1186/s12935-020-01458-7 (PMC7397611; doi:10.1186/s12935-020-01458-7)
Supplement: Supplementary file 3 — Additional file 3: Table S2 Overview of top differentially methylated and expressed genes [file 12935_2020_1458_MOESM3_ESM.xlsx]

## Sheet: Noydataset20190226
									RNAseq						Methylation Promoter					Methylation Gene
IDhg1938	Geneid	Gene Symbol	Ch38	Start38	End38	Orientation	Length	gene_type	NOY.1 reads	NOY.1 CisR reads	Sum Reads	NOY.1 norm	NOY.1 CisR norm	DiffRNA res/wt	Noy-Resist-Pr	Noy-WT-Pr	Noy-diff-Pr	Noy-cRank-Pr	Noy_num.sites-Pr	Noy-Resist-G	Noy-WT-G	Noy-diff-G	Noy-cRank-G	Noy_num.sites-G
ENSG00000175899	ENSG00000175899.14	A2M	12	9067664	9116229	-	6384	protein_coding	4	50	54	0.026	0.343	13.1923	0.646108	0.708293	-0.0621841	15339	7	0.710212	0.760458	-0.0502459	15456	28
ENSG00000250420	ENSG00000250420.8	AACSP1	5	178764861	178818435	-	3380	transcribed_unprocessed_pseudogene	4	16	20	0.026	0.11	4.23077	0.258587	0.647893	-0.389306	1165	3	0.407642	0.683647	-0.276004	1711	30
ENSG00000144452	ENSG00000144452.14	ABCA12	2	214931542	215138428	-	9416	protein_coding	21	132	153	0.138	0.906	6.56522	0.58639	0.791829	-0.205439	4256	6	0.597297	0.650642	-0.0533454	12066	18
ENSG00000179869	ENSG00000179869.14	ABCA13	7	48171458	48647496	+	19074	protein_coding	9	69	78	0.059	0.474	8.0339						0.486578	0.641787	-0.155209	3814	43
ENSG00000154262	ENSG00000154262.12	ABCA6	17	69078702	69141888	-	14151	protein_coding	0	12	12	0	0.082	8.2	0.691714	0.689731	0.0019826	43964	3	0.539964	0.562844	-0.0228805	23415	8
ENSG00000243064	ENSG00000243064.8	ABCC13	21	14236206	14362754	+	10722	transcribed_unprocessed_pseudogene	3	16	19	0.02	0.11	5.5	0.454873	0.45511	-0.000237503	44079	2	0.462939	0.517675	-0.0547354	11418	15
ENSG00000143994	ENSG00000143994.13	ABHD1	2	27123789	27130812	+	4630	protein_coding	52	11	63	0.343	0.076	0.221574	0.175214	0.220084	-0.0448702	17484	10	0.597143	0.664319	-0.0671757	17253	7
ENSG00000258240	ENSG00000258240.5	AC002351.1	12	110951683	110957812	-	594	lincRNA	0	0	0	0	0		0.196406	0.497873	-0.301467	962	6	0.175572	0.571359	-0.395787	330	3
ENSG00000235139	ENSG00000235139.2	AC003984.1	7	84532476	84584322	+	4276	lincRNA	19	0	19	0.125	0	0.08	0.830266	0.815731	0.0145343	38322	3	0.390151	0.387934	0.00221648	33664	5
ENSG00000276814	ENSG00000276814.1	AC004801.6	12	48039784	48040761	-	978	lincRNA	31	7	38	0.204	0.048	0.235294
ENSG00000230392	ENSG00000230392.1	AC004835.1	X	119291529	119335610	+	2907	lincRNA	4	31	35	0.026	0.213	8.19231
ENSG00000244198	ENSG00000244198.5	AC004889.1	7	144194858	144280547	+	2249	antisense	2	12	14	0.013	0.082	6.30769						0.463008	0.564939	-0.101931	5390	5
ENSG00000267372	ENSG00000267372.2	AC005330.1	19	1321225	1322846	+	1238	lincRNA	12	2	14	0.079	0.014	0.177215	0.743662	0.799265	-0.0556026	23227	1	0.763162	0.803192	-0.0400297	22108	2
ENSG00000267056	ENSG00000267056.2	AC005336.1	19	15910582	15911824	-	1243	processed_pseudogene	3	57	60	0.02	0.391	19.55	0.668531	0.460969	0.207562	4373	6	0.653192	0.43477	0.218423	2886	2
ENSG00000240449	ENSG00000240449.1	AC005586.1	7	150363777	150372590	-	577	antisense	2	10	12	0.013	0.069	5.30769	0.8519	0.879077	-0.0271763	33648	6	0.372566	0.423551	-0.0509851	12417	26
ENSG00000261305	ENSG00000261305.1	AC005586.2	7	150337483	150343346	+	837	sense_overlapping	1	11	12	0.007	0.076	10.8571	0.735028	0.685634	0.0493936	22534	6	0.701776	0.654345	0.0474312	17164	5
ENSG00000277200	ENSG00000277200.1	AC005696.4	17	2720801	2723947	-	3147	lincRNA	6	34	40	0.04	0.233	5.825
ENSG00000262681	ENSG00000262681.2	AC005722.2	17	19719059	19722428	+	3370	lincRNA	20	269	289	0.132	1.847	13.9924	0.475597	0.81862	-0.343022	2733	6	0.220359	0.576572	-0.356213	358	4
ENSG00000236908	ENSG00000236908.2	AC005865.1	12	3318718	3325343	+	3004	lincRNA	89	6	95	0.587	0.041	0.0698467	0.409572	0.680976	-0.271404	2938	5	0.507195	0.720644	-0.213449	2563	5
ENSG00000247011	ENSG00000247011.2	AC005920.1	17	50934989	50944713	-	2054	lincRNA	2	9	11	0.013	0.062	4.76923	0.191457	0.255297	-0.0638398	12848	8	0.357683	0.535847	-0.178164	2182	10
ENSG00000247853	ENSG00000247853.2	AC006064.2	12	6578622	6584739	+	2196	antisense	10	2	12	0.066	0.014	0.212121	0.79085	0.823814	-0.032964	31037	3	0.795159	0.801846	-0.00668759	32841	8
ENSG00000259628	ENSG00000259628.1	AC007000.3	7	77043721	77198626	+	617	processed_transcript	10	2	12	0.066	0.014	0.212121						0.423654	0.454366	-0.0307115	28795	25
ENSG00000274038	ENSG00000274038.1	AC007014.2	16	11056556	11057034	+	479	sense_intronic	2	11	13	0.013	0.076	5.84615
ENSG00000284959	ENSG00000284959.1	AC007262.2	14	81012099	81170414	-	8011	antisense	12	1	13	0.079	0.007	0.0886076
ENSG00000243225	ENSG00000243225.2	AC007686.1	14	76968683	76969145	+	463	processed_pseudogene	5	26	31	0.033	0.179	5.42424	0.752155	0.769246	-0.0170911	36714	1
ENSG00000233251	ENSG00000233251.7	AC007743.1	2	56173534	56185770	-	3713	antisense	30	7	37	0.198	0.048	0.242424	0.214009	0.282309	-0.0682999	26245	2	0.209561	0.299415	-0.0898537	7535	19
ENSG00000242795	ENSG00000242795.2	AC007849.1	3	169613510	169623951	-	513	sense_intronic	44	9	53	0.29	0.062	0.213793	0.421392	0.612109	-0.190717	3238	5	0.197063	0.120766	0.0762969	7578	1
ENSG00000277639	ENSG00000277639.2	AC007906.2	16	53035690	53052873	-	1983	protein_coding	26	4	30	0.171	0.027	0.157895
ENSG00000277619	ENSG00000277619.1	AC008406.3	5	135034521	135035894	+	1374	antisense	34	7	41	0.224	0.048	0.214286
ENSG00000283462	ENSG00000283462.1	AC008505.1	5	103880129	103891393	-	6686	processed_transcript	75	0	75	0.494	0	0.0202429
ENSG00000261754	ENSG00000261754.2	AC008555.1	19	34811589	34814345	-	2757	lincRNA	11	1	12	0.073	0.007	0.0958904	0.0932579	0.262056	-0.168798	3602	3
ENSG00000277013	ENSG00000277013.1	AC008556.1	19	33906352	33908391	+	2040	lincRNA	51	3	54	0.336	0.021	0.0625
ENSG00000271737	ENSG00000271737.1	AC008608.2	5	134005147	134005562	+	416	lincRNA	11	2	13	0.073	0.014	0.191781	0.0650611	0.0676779	-0.00261684	40770	13	0.0724693	0.0567706	0.0156987	27109	1
ENSG00000268520	ENSG00000268520.1	AC008750.5	19	51361712	51365544	-	473	sense_intronic	1	9	10	0.007	0.062	8.85714	0.0494481	0.043715	0.00573309	37072	8	0.56214	0.56309	-0.000950269	34341	1
ENSG00000250240	ENSG00000250240.5	AC008840.1	5	95701249	95732295	-	909	antisense	1	11	12	0.007	0.076	10.8571	0.108475	0.418476	-0.310001	1565	7	0.188767	0.40452	-0.215754	1791	30
ENSG00000268614	ENSG00000268614.1	AC008878.2	19	7533595	7540059	+	942	protein_coding	2	8	10	0.013	0.055	4.23077	0.303313	0.330904	-0.0275909	23777	6	0.114511	0.12872	-0.0142088	27862	24
ENSG00000279400	ENSG00000279400.1	AC008957.3	5	36667717	36669958	+	2242	TEC	1271	152	1423	8.379	1.044	0.124597
ENSG00000275236	ENSG00000275236.1	AC009120.5	16	74289593	74291052	-	1460	lincRNA	16	3	19	0.105	0.021	0.2
ENSG00000247121	ENSG00000247121.6	AC009126.1	5	96814028	96935809	-	2536	antisense	140	15	155	0.923	0.103	0.111593	0.0504087	0.0538269	-0.00341818	39761	11	0.516834	0.570287	-0.053453	11747	53
ENSG00000227292	ENSG00000227292.1	AC009229.1	2	38203363	38239590	-	622	lincRNA	10	0	10	0.066	0	0.151515	0.71326	0.649052	0.0642081	13079	4	0.692798	0.71428	-0.0214825	25871	9
ENSG00000234352	ENSG00000234352.9	AC009264.1	7	136685559	137182107	-	6913	antisense	41	2	43	0.27	0.014	0.0518519	0.581251	0.612862	-0.0316115	28479	2	0.193731	0.347962	-0.154231	2788	71
ENSG00000254277	ENSG00000254277.1	AC009446.1	8	71675300	71702786	+	901	lincRNA	0	0	0	0	0							0.334519	0.826933	-0.492414	640	3
ENSG00000259360	ENSG00000259360.1	AC009558.1	15	47397501	47399554	-	581	antisense	0	0	0	0	0		0.121417	0.568835	-0.447418	185	3	0.218682	0.75767	-0.538988	272	1
ENSG00000255160	ENSG00000255160.5	AC009652.1	11	19299883	19308358	+	648	lincRNA	0	0	0	0	0		0.265514	0.70804	-0.442526	993	3	0.220354	0.643086	-0.422732	448	1
ENSG00000283667	ENSG00000283667.1	AC009802.1	18	63966406	63970181	-	1609	antisense	11	2	13	0.073	0.014	0.191781
ENSG00000254027	ENSG00000254027.1	AC009902.2	8	81279871	81281446	-	701	antisense	12	2	14	0.079	0.014	0.177215	0.336356	0.350223	-0.0138673	37578	8	0.11266	0.122709	-0.0100487	29868	15
ENSG00000225963	ENSG00000225963.7	AC009950.1	2	230121370	230174223	+	3734	antisense	2	11	13	0.013	0.076	5.84615	0.61931	0.665916	-0.0466064	20107	5	0.551266	0.677283	-0.126017	5695	14
ENSG00000233953	ENSG00000233953.1	AC009970.1	2	60495686	60499964	+	432	antisense	0	0	0	0	0		0.207074	0.682078	-0.475004	179	5	0.0816751	0.633267	-0.551592	28	2
ENSG00000261019	ENSG00000261019.1	AC010132.4	7	42901272	42902639	-	1368	lincRNA	17	1	18	0.112	0.007	0.0625	0.754158	0.816629	-0.0624706	20605	4
ENSG00000260500	ENSG00000260500.1	AC010336.2	19	7918652	7919157	-	506	antisense	15	2	17	0.099	0.014	0.141414	0.403962	0.43386	-0.0298983	22771	14	0.851101	0.854829	-0.003728	33434	4
ENSG00000261697	ENSG00000261697.5	AC010531.4	16	87262759	87292438	-	2424	sense_intronic	9	2	11	0.059	0.014	0.237288	0.496996	0.655077	-0.158081	6767	3	0.377734	0.529095	-0.15136	4195	17
ENSG00000275734	ENSG00000275734.1	AC010538.1	16	89671568	89685304	+	663	antisense	12	1	13	0.079	0.007	0.0886076
ENSG00000270933	ENSG00000270933.1	AC010719.1	7	25948657	25949403	-	747	lincRNA	14	1	15	0.092	0.007	0.076087	0.483237	0.652217	-0.16898	6442	5
ENSG00000280294	ENSG00000280294.1	AC011008.2	8	10856085	10859436	-	3352	TEC	13	1	14	0.086	0.007	0.0813953
ENSG00000275601	ENSG00000275601.1	AC011330.2	15	43642389	43643023	-	635	sense_intronic	2	9	11	0.013	0.062	4.76923
ENSG00000260581	ENSG00000260581.1	AC011374.1	5	151652275	151655449	+	1567	antisense	52	7	59	0.343	0.048	0.139942	0.403525	0.430876	-0.0273502	34867	6
ENSG00000283897	ENSG00000283897.1	AC011416.3	5	127215159	127229809	-	2321	lincRNA	13	3	16	0.086	0.021	0.244186
ENSG00000167807	ENSG00000167807.15	AC011511.1	19	10305427	10316009	-	2090	protein_coding	12	1	13	0.079	0.007	0.0886076	0.295527	0.305224	-0.00969699	36753	12	0.667533	0.6777	-0.0101668	34483	20
ENSG00000253477	ENSG00000253477.5	AC012213.1	8	103483398	103501676	-	999	antisense	2	14	16	0.013	0.096	7.38462	0.0528901	0.0535435	-0.000653487	43471	6	0.198383	0.19612	0.0022622	33643	12
ENSG00000267724	ENSG00000267724.1	AC012254.3	18	47105946	47108062	+	2117	antisense	31	7	38	0.204	0.048	0.235294
ENSG00000246863	ENSG00000246863.2	AC012377.1	15	39921042	39925880	+	4839	lincRNA	9	1	10	0.059	0.007	0.118644	0.0592756	0.0559151	0.0033605	39830	12	0.351837	0.389821	-0.0379838	33727	13
ENSG00000259345	ENSG00000259345.6	AC013652.1	15	38865322	39427195	-	6996	lincRNA	11	1	12	0.073	0.007	0.0958904	0.686604	0.789135	-0.102531	12464	3	0.542932	0.703013	-0.160081	4723	111
ENSG00000259495	ENSG00000259495.2	AC016705.2	15	80344853	80403575	-	7251	lincRNA	27	163	190	0.178	1.119	6.28652	0.207785	0.357612	-0.149827	7630	12	0.585824	0.779908	-0.194084	3623	12
ENSG00000226380	ENSG00000226380.9	AC016831.1	7	130876809	130913310	-	6619	lincRNA	33	217	250	0.218	1.49	6.83486	0.0607931	0.188084	-0.127291	5494	5	0.580557	0.762334	-0.181777	3919	14
ENSG00000285106	ENSG00000285106.1	AC016831.7	7	130791264	131110161	-	11088	lincRNA	19	144	163	0.125	0.989	7.912
ENSG00000253960	ENSG00000253960.1	AC016885.1	8	93215925	93234878	-	532	lincRNA	0	0	0	0	0		0.238546	0.725578	-0.487031	678	4	0.363159	0.749771	-0.386612	969	7
ENSG00000254089	ENSG00000254089.1	AC016885.2	8	93259667	93297976	+	261	lincRNA	0	0	0	0	0		0.213904	0.659944	-0.44604	508	4	0.265214	0.550166	-0.284952	1444	3
ENSG00000261173	ENSG00000261173.1	AC018845.3	16	46973989	46978983	+	516	antisense	10	1	11	0.066	0.007	0.106061	0.0717738	0.0939573	-0.0221835	26751	11	0.504855	0.632607	-0.127752	4042	6
ENSG00000257674	ENSG00000257674.1	AC020629.1	12	42286911	42288560	+	1650	processed_pseudogene	10	2	12	0.066	0.014	0.212121	0.647609	0.67228	-0.0246715	32621	4	0.710526	0.751788	-0.0412621	20816	8
ENSG00000174171	ENSG00000174171.5	AC020659.1	15	41892793	41898575	+	3653	antisense	0	10	10	0	0.069	6.9	0.598604	0.751088	-0.152485	7778	5	0.425298	0.621674	-0.196376	1779	14
ENSG00000240950	ENSG00000240950.1	AC021074.1	3	142827096	142827728	-	633	processed_pseudogene	3	12	15	0.02	0.082	4.1	0.391253	0.406612	-0.015359	29986	5	0.611423	0.628625	-0.0172016	27884	3
ENSG00000254438	ENSG00000254438.1	AC022240.1	11	13921450	13924863	-	684	lincRNA	1	14	15	0.007	0.096	13.7143	0.432534	0.707385	-0.274851	3299	4	0.0534962	0.073372	-0.0198758	24909	2
ENSG00000253682	ENSG00000253682.1	AC022695.2	8	92403545	92413645	-	768	lincRNA	0	0	0	0	0		0.142373	0.550911	-0.408538	344	3
ENSG00000279949	ENSG00000279949.1	AC022784.6	8	9158063	9158621	+	559	lincRNA	9	1	10	0.059	0.007	0.118644
ENSG00000254031	ENSG00000254031.5	AC022858.1	8	71155457	71204223	+	977	antisense	0	0	0	0	0		0.206886	0.709087	-0.502201	475	4	0.174912	0.56748	-0.392568	422	3
ENSG00000255621	ENSG00000255621.1	AC023790.2	12	13000451	13040679	+	2403	lincRNA	9	2	11	0.059	0.014	0.237288	0.213502	0.268648	-0.0551463	16726	13	0.374953	0.394527	-0.0195738	25067	16
ENSG00000259221	ENSG00000259221.5	AC023905.1	15	47359430	47396732	-	1481	antisense	0	0	0	0	0		0.270702	0.769986	-0.499285	832	3	0.17223	0.566479	-0.394249	245	6
ENSG00000228334	ENSG00000228334.1	AC024028.1	7	3083252	3086421	-	437	lincRNA	0	0	0	0	0		0.0933156	0.538881	-0.445565	190	4
ENSG00000257681	ENSG00000257681.1	AC025265.1	12	103746315	103768858	-	1063	antisense	3	14	17	0.02	0.096	4.8	0.527983	0.639561	-0.111579	11118	5	0.759621	0.806823	-0.0472019	16814	6
ENSG00000269761	ENSG00000269761.1	AC025278.2	19	7005012	7006074	-	1063	processed_pseudogene	0	0	0	0	0		0.230857	0.681781	-0.450923	561	3	0.0919044	0.368078	-0.276174	795	3
ENSG00000280132	ENSG00000280132.1	AC026471.6	16	31470204	31472108	-	1905	TEC	11	0	11	0.073	0	0.136986
ENSG00000260816	ENSG00000260816.2	AC027279.1	16	78895361	78899644	+	4284	sense_intronic	34	0	34	0.224	0	0.0446429	0.28475	0.32168	-0.0369302	20034	2
ENSG00000280190	ENSG00000280190.1	AC027279.4	16	78890231	78892302	+	2072	TEC	24	0	24	0.158	0	0.0632911
ENSG00000262890	ENSG00000262890.1	AC027281.1	16	70802083	70802840	-	758	lincRNA	12	1	13	0.079	0.007	0.0886076	0.446554	0.473133	-0.0265792	25296	3
ENSG00000276075	ENSG00000276075.1	AC027682.6	16	67517862	67528675	-	883	antisense	2	9	11	0.013	0.062	4.76923
ENSG00000274340	ENSG00000274340.1	AC032011.1	15	62387327	62388875	-	1549	lincRNA	12	2	14	0.079	0.014	0.177215
ENSG00000273319	ENSG00000273319.1	AC058791.1	7	130936464	130939661	+	3198	lincRNA	0	10	10	0	0.069	6.9	0.913547	0.860554	0.0529927	25889	1
ENSG00000254812	ENSG00000254812.1	AC067930.3	8	143632071	143633756	-	701	antisense	13	3	16	0.086	0.021	0.244186	0.817776	0.843448	-0.0256717	33586	6	0.51769	0.724042	-0.206352	3703	1
ENSG00000228569	ENSG00000228569.1	AC073133.1	7	156432523	156435833	-	432	lincRNA	0	0	0	0	0		0.157692	0.567788	-0.410096	382	4	0.0773747	0.379902	-0.302528	595	1
ENSG00000217455	ENSG00000217455.8	AC073316.1	7	3140234	3174654	-	1725	lincRNA	0	0	0	0	0		0.129938	0.76429	-0.634352	42	3	0.233452	0.607557	-0.374104	439	15
ENSG00000231892	ENSG00000231892.1	AC073316.2	7	3196626	3198256	-	418	lincRNA	0	0	0	0	0		0.134928	0.509356	-0.374428	446	3	0.12409	0.578946	-0.454857	91	3
ENSG00000267886	ENSG00000267886.1	AC074135.1	19	23075201	23100361	+	967	lincRNA	31	0	31	0.204	0	0.0490196	0.0795563	0.113873	-0.0343165	21035	4	0.142459	0.139045	0.0034139	33104	4
ENSG00000279589	ENSG00000279589.1	AC079416.2	16	53310797	53311989	+	1193	TEC	15	3	18	0.099	0.021	0.212121
ENSG00000257940	ENSG00000257940.1	AC079598.1	12	87816486	87817831	+	554	lincRNA	45	0	45	0.297	0	0.03367	0.303033	0.221756	0.0812769	9913	4
ENSG00000257376	ENSG00000257376.1	AC079601.2	12	42431665	42433357	-	775	processed_pseudogene	22	3	25	0.145	0.021	0.144828						0.823964	0.853062	-0.0290971	26034	1
ENSG00000282860	ENSG00000282860.1	AC084035.1	3	127571232	127571838	-	607	lincRNA	2	13	15	0.013	0.089	6.84615
ENSG00000272990	ENSG00000272990.1	AC084036.1	3	156523740	156524247	-	508	antisense	11	1	12	0.073	0.007	0.0958904	0.757054	0.818515	-0.0614608	22793	2	0.814973	0.914543	-0.0995703	12008	1
ENSG00000249334	ENSG00000249334.1	AC084048.1	4	10685003	10697661	+	640	lincRNA	0	0	0	0	0		0.134321	0.57465	-0.440329	201	8	0.189411	0.495898	-0.306487	566	7
ENSG00000277245	ENSG00000277245.1	AC084782.3	15	56447120	56447697	+	578	antisense	12	0	12	0.079	0	0.126582
ENSG00000256995	ENSG00000256995.6	AC084816.1	12	22699859	23174125	+	5441	lincRNA	457	16	473	3.013	0.11	0.0365085	0.784225	0.837427	-0.0532024	22834	4	0.64321	0.671047	-0.0278366	21603	47
ENSG00000259554	ENSG00000259554.1	AC084882.1	15	47274183	47275164	+	555	sense_intronic	0	0	0	0	0		0.180278	0.5745	-0.394223	422	3
ENSG00000256321	ENSG00000256321.5	AC087258.1	12	23099368	23191587	+	1743	lincRNA	89	1	90	0.587	0.007	0.011925	0.5156	0.804105	-0.288505	3629	3	0.686874	0.819508	-0.132634	6777	3
ENSG00000256389	ENSG00000256389.1	AC087321.1	12	17589257	17615463	+	460	lincRNA	0	0	0	0	0		0.344152	0.69512	-0.350968	2072	2	0.389695	0.796003	-0.406308	1085	3
ENSG00000247134	ENSG00000247134.6	AC090204.1	8	32996178	33044855	+	765	lincRNA	57	5	62	0.376	0.034	0.0904255	0.782913	0.80639	-0.0234764	33747	3	0.121007	0.200462	-0.0794545	7207	1
ENSG00000239344	ENSG00000239344.1	AC090686.1	8	103768281	103769029	+	749	processed_pseudogene	4	16	20	0.026	0.11	4.23077
ENSG00000259170	ENSG00000259170.1	AC090985.1	15	92470233	92471546	-	480	lincRNA	0	0	0	0	0		0.321856	0.685792	-0.363936	1551	5	0.309201	0.710718	-0.401517	827	5
ENSG00000257060	ENSG00000257060.6	AC091078.1	15	93312557	93569483	+	3677	lincRNA	0	0	0	0	0		0.192844	0.681569	-0.488724	359	6	0.187664	0.505315	-0.317651	501	50
ENSG00000258909	ENSG00000258909.1	AC091078.3	15	93416850	93422576	-	2284	lincRNA	0	0	0	0	0		0.150372	0.542398	-0.392026	424	3	0.0500485	0.301294	-0.251245	1032	3
ENSG00000267749	ENSG00000267749.1	AC092068.3	19	2641838	2643853	-	2016	sense_intronic	2	9	11	0.013	0.062	4.76923	0.691497	0.751341	-0.059844	21831	2	0.54782	0.547245	0.000575409	34470	3
ENSG00000269001	ENSG00000269001.2	AC092070.2	19	53197111	53214522	+	4052	transcribed_unprocessed_pseudogene	25	4	29	0.165	0.027	0.163636
ENSG00000275367	ENSG00000275367.1	AC092111.1	12	8217758	8221115	+	3358	lincRNA	35	8	43	0.231	0.055	0.238095
ENSG00000276417	ENSG00000276417.1	AC092111.2	12	8205984	8207397	+	1414	lincRNA	16	3	19	0.105	0.021	0.2
ENSG00000260306	ENSG00000260306.1	AC092375.2	16	21794095	21795759	-	1665	lincRNA	10	2	12	0.066	0.014	0.212121	0.332898	0.595343	-0.262445	2681	1
ENSG00000224540	ENSG00000224540.1	AC092810.1	1	209232196	209233419	+	1224	processed_pseudogene	0	1	1	0	0.007	0.7	0.205906	0.751423	-0.545517	379	4	0.38598	0.779026	-0.393046	1153	7
ENSG00000233620	ENSG00000233620.5	AC093581.1	1	216072465	216086917	+	774	antisense	0	0	0	0	0		0.146309	0.560256	-0.413947	340	4	0.305062	0.7972	-0.492138	594	2
ENSG00000228255	ENSG00000228255.1	AC096639.1	1	213731416	213794587	+	347	lincRNA	1	0	1	0.007	0	1.42857	0.130516	0.300666	-0.17015	3553	3	0.14092	0.558283	-0.417364	186	6
ENSG00000251095	ENSG00000251095.6	AC097478.1	4	89551356	89726752	+	6069	antisense	27	3	30	0.178	0.021	0.117978	0.865507	0.91902	-0.0535126	25825	1	0.579162	0.59991	-0.0207476	25605	20
ENSG00000248138	ENSG00000248138.5	AC097515.1	4	16400430	16512187	+	730	antisense	0	0	0	0	0		0.561102	0.867262	-0.30616	3384	3	0.237206	0.728465	-0.491258	213	19
ENSG00000248774	ENSG00000248774.1	AC097534.1	4	173322206	173329694	-	521	antisense	11	2	13	0.073	0.014	0.191781	0.825965	0.865268	-0.0393025	29259	4
ENSG00000224521	ENSG00000224521.1	AC098483.1	1	248548756	248563839	+	1331	antisense	0	0	0	0	0		0.143371	0.530788	-0.387418	411	1	0.23108	0.643241	-0.412161	333	5
ENSG00000251429	ENSG00000251429.1	AC098679.2	4	158270378	158278676	+	3616	transcribed_processed_pseudogene	23	136	159	0.152	0.934	6.14474	0.384654	0.410765	-0.026111	24744	1
ENSG00000273328	ENSG00000273328.5	AC099329.2	3	42809414	42908105	+	3933	processed_transcript	170	6	176	1.121	0.041	0.0365745	0.433798	0.422345	0.0114527	32502	6	0.54213	0.68462	-0.14249	5032	64
ENSG00000260430	ENSG00000260430.1	AC099518.1	16	19086856	19098110	+	841	lincRNA	12	2	14	0.079	0.014	0.177215	0.241774	0.253583	-0.0118084	37540	7	0.540217	0.558343	-0.0181252	25846	5
ENSG00000259815	ENSG00000259815.1	AC099793.1	1	208626741	208628085	-	285	lincRNA	0	0	0	0	0		0.112491	0.579639	-0.467148	172	3
ENSG00000257178	ENSG00000257178.5	AC103702.1	17	48579630	48582259	-	2630	sense_intronic	4	54	58	0.026	0.371	14.2692	0.542233	0.565233	-0.0229998	25944	10	0.557247	0.454283	0.102964	5259	8
ENSG00000259370	ENSG00000259370.2	AC103740.1	15	62827675	62884034	-	8535	antisense	9	1	10	0.059	0.007	0.118644	0.836115	0.868471	-0.032356	31697	3	0.720325	0.791361	-0.0710358	12349	30
ENSG00000259152	ENSG00000259152.1	AC104002.2	15	27422381	27428338	+	318	sense_intronic	0	0	0	0	0		0.188194	0.458191	-0.269997	1320	3	0.125276	0.533132	-0.407856	175	3
ENSG00000253287	ENSG00000253287.1	AC104012.1	8	71779605	71792875	-	719	lincRNA	0	0	0	0	0		0.339977	0.801432	-0.461455	1360	3
ENSG00000284606	ENSG00000284606.1	AC105233.5	8	8059572	8199973	+	7317	processed_transcript	74	10	84	0.488	0.069	0.141393
ENSG00000124835	ENSG00000124835.2	AC105760.1	2	237048599	237056167	-	2231	antisense	10	0	10	0.066	0	0.151515	0.704724	0.652772	0.0519517	15533	6
ENSG00000249998	ENSG00000249998.1	AC106894.1	4	16973275	17073903	-	451	lincRNA	0	0	0	0	0		0.0987637	0.667681	-0.568917	33	3	0.176739	0.670289	-0.49355	195	12
ENSG00000284948	ENSG00000284948.1	AC107959.4	8	23084355	23103558	+	1242	lincRNA	1	13	14	0.007	0.089	12.7143
ENSG00000263826	ENSG00000263826.1	AC112907.3	3	186781780	186784179	-	2400	antisense	18	2	20	0.119	0.014	0.117647	0.211639	0.235447	-0.0238081	25505	6	0.0533231	0.0533661	-4.29502e-05	34724	9
ENSG00000239395	ENSG00000239395.2	AC118470.1	1	247711813	247723764	-	453	protein_coding	0	0	0	0	0		0.232847	0.672785	-0.439938	364	2	0.134912	0.567898	-0.432986	123	5
ENSG00000244952	ENSG00000244952.2	AC123768.2	15	32613733	32615111	+	732	lincRNA	13	2	15	0.086	0.014	0.162791						0.0408458	0.0393477	0.00149817	34020	3
ENSG00000280234	ENSG00000280234.1	AC124303.2	15	25255579	25257027	+	1449	TEC	9	1	10	0.059	0.007	0.118644
ENSG00000263574	ENSG00000263574.1	AC125421.1	17	73737854	73756557	+	1140	lincRNA	0	0	0	0	0		0.123893	0.464415	-0.340523	639	5	0.236603	0.58031	-0.343706	379	12
ENSG00000258334	ENSG00000258334.1	AC125611.4	12	49292631	49324576	-	4166	antisense	48	4	52	0.316	0.027	0.085443	0.793491	0.800712	-0.00722079	41033	4	0.328757	0.37154	-0.0427839	17479	42
ENSG00000258628	ENSG00000258628.1	AC126603.1	15	20228620	20277503	-	2512	unprocessed_pseudogene	9	1	10	0.059	0.007	0.118644	0.144199	0.198069	-0.0538697	15098	1	0.280485	0.361863	-0.0813778	6976	4
ENSG00000250790	ENSG00000250790.4	AC127070.2	12	132911470	132914732	+	3263	lincRNA	16	2	18	0.105	0.014	0.133333	0.556999	0.825217	-0.268218	3976	4	0.34389	0.778917	-0.435027	905	1
ENSG00000263427	ENSG00000263427.1	AC129492.2	17	8056225	8057621	-	517	lincRNA	1	0	1	0.007	0	1.42857	0.0615944	0.145228	-0.0836339	9572	5	0.279784	0.713828	-0.434043	450	5
ENSG00000270154	ENSG00000270154.1	AC130352.1	8	12476462	12477122	+	661	lincRNA	14	3	17	0.092	0.021	0.228261
ENSG00000279662	ENSG00000279662.1	AC131649.2	16	10445309	10449747	-	4439	TEC	14	3	17	0.092	0.021	0.228261
ENSG00000280407	ENSG00000280407.2	AC132872.4	17	82249067	82251844	+	2778	TEC	1	22	23	0.007	0.151	21.5714
ENSG00000260714	ENSG00000260714.1	AC133552.1	16	25015978	25021023	+	4007	processed_pseudogene	9	1	10	0.059	0.007	0.118644	0.188966	0.185478	0.0034873	43325	12	0.558343	0.649527	-0.0911836	7810	4
ENSG00000285116	ENSG00000285116.1	AC135068.10	15	21614118	21615051	+	934	unprocessed_pseudogene	18	3	21	0.119	0.021	0.176471
ENSG00000253456	ENSG00000253456.1	AC136424.1	5	158985806	158987199	+	542	antisense	0	0	0	0	0		0.136561	0.602612	-0.466051	221	3
ENSG00000272434	ENSG00000272434.1	AC137630.3	3	49029316	49029706	+	391	antisense	3	21	24	0.02	0.144	7.2	0.181652	0.213316	-0.0316636	27290	10	0.0503532	0.0471547	0.0031985	33217	7
ENSG00000283167	ENSG00000283167.2	AC140479.7	2	110321402	110348941	+	3972	unprocessed_pseudogene	0	10	10	0	0.069	6.9
ENSG00000228613	ENSG00000228613.1	AC141930.1	2	1546665	1620113	-	786	antisense	3	13	16	0.02	0.089	4.45	0.445449	0.272528	0.172921	3450	8	0.387564	0.313745	0.0738183	7909	56
ENSG00000203635	ENSG00000203635.2	AC144450.1	2	1620510	1625419	-	1641	lincRNA	5	22	27	0.033	0.151	4.57576	0.0665021	0.13151	-0.0650077	12625	7	0.369188	0.253493	0.115696	4290	8
ENSG00000264769	ENSG00000264769.1	AC145207.8	17	81922899	81924511	+	563	antisense	0	0	0	0	0		0.75167	0.849375	-0.0977049	12333	5	0.235839	0.708823	-0.472984	97	8
ENSG00000233029	ENSG00000233029.3	AC244453.2	1	121090289	121097655	-	3543	antisense	9	2	11	0.059	0.014	0.237288	0.571046	0.581905	-0.0108593	32893	3	0.44068	0.566192	-0.125513	5940	4
ENSG00000276850	ENSG00000276850.4	AC245041.2	10	47908064	47991850	-	2467	lincRNA	6	41	47	0.04	0.282	7.05
ENSG00000232710	ENSG00000232710.1	AC254562.2	22	42136433	42139927	-	667	lincRNA	15	3	18	0.099	0.021	0.212121	0.841889	0.872686	-0.0307973	31668	4
ENSG00000144648	ENSG00000144648.15	ACKR2	3	42804752	42887974	+	5457	protein_coding	326	43	369	2.149	0.295	0.137273	0.0844272	0.0907201	-0.00629282	36547	10	0.509956	0.645404	-0.135448	5493	53
ENSG00000184378	ENSG00000184378.2	ACTRT3	3	169766921	169769895	-	2005	protein_coding	50	3	53	0.33	0.021	0.0636364	0.893398	0.71547	0.177928	8674	3	0.877409	0.748476	0.128934	8347	5
ENSG00000093072	ENSG00000093072.15	ADA2	22	17178790	17258235	-	5800	protein_coding	1	10	11	0.007	0.069	9.85714	0.223146	0.321508	-0.0983615	7811	2	0.697662	0.749186	-0.0515232	12249	13
ENSG00000142303	ENSG00000142303.13	ADAMTS10	19	8580242	8610735	-	5703	protein_coding	88	2	90	0.58	0.014	0.0241379	0.395287	0.432555	-0.0372684	19907	4	0.291798	0.478336	-0.186539	2546	37
ENSG00000166106	ENSG00000166106.3	ADAMTS15	11	130448974	130476641	+	5673	protein_coding	2619	68	2687	17.265	0.467	0.0270489	0.0661026	0.0681382	-0.00203557	41553	11	0.420763	0.654282	-0.233519	2638	17
ENSG00000087116	ENSG00000087116.14	ADAMTS2	5	179110851	179345430	-	8726	protein_coding	306	12	318	2.017	0.082	0.0406544	0.228289	0.276652	-0.0483627	43101	9	0.330254	0.644059	-0.313805	1157	187
ENSG00000134917	ENSG00000134917.9	ADAMTS8	11	130404925	130428993	-	4523	protein_coding	18	4	22	0.119	0.027	0.226891	0.248685	0.404389	-0.155704	4062	12	0.348576	0.428626	-0.0800499	17726	22
ENSG00000078549	ENSG00000078549.14	ADCYAP1R1	7	31052461	31111479	+	6832	protein_coding	60	1	61	0.396	0.007	0.0176768	0.193588	0.269287	-0.0756988	43326	6	0.261759	0.47995	-0.21819	1395	33
ENSG00000197177	ENSG00000197177.15	ADGRA1	10	133070929	133131675	+	6503	protein_coding	20	1	21	0.132	0.007	0.0530303	0.327472	0.500419	-0.172947	3448	6	0.366747	0.519136	-0.152389	3036	136
ENSG00000153292	ENSG00000153292.15	ADGRF1	6	46997703	47042363	-	12401	protein_coding	6	43	49	0.04	0.295	7.375	0.036799	0.0594301	-0.0226311	26111	1	0.607837	0.631996	-0.0241588	22787	16
ENSG00000150471	ENSG00000150471.16	ADGRL3	4	61201258	62078335	+	13991	protein_coding	227	53	280	1.496	0.364	0.243316	0.0867571	0.0775622	0.00919481	34103	7	0.596238	0.64798	-0.0517421	17641	75
ENSG00000147576	ENSG00000147576.15	ADHFE1	8	66432486	66468907	+	3750	protein_coding	57	2	59	0.376	0.014	0.037234	0.151345	0.166357	-0.0150122	36425	11	0.632113	0.606886	0.0252269	32672	40
ENSG00000148926	ENSG00000148926.9	ADM	11	10304680	10307397	+	2718	protein_coding	103	635	738	0.679	4.36	6.42121	0.0685866	0.110512	-0.0419254	18394	20	0.169756	0.249027	-0.0792704	8029	17
ENSG00000150594	ENSG00000150594.6	ADRA2A	10	111077163	111080907	+	3745	protein_coding	41	4	45	0.27	0.027	0.1	0.0973732	0.0984661	-0.0010929	42822	9	0.61405	0.691118	-0.0770685	20831	4
ENSG00000184160	ENSG00000184160.7	ADRA2C	4	3766348	3768526	+	2179	protein_coding	284	9	293	1.872	0.062	0.0331197	0.323904	0.333284	-0.00937948	33962	8	0.446343	0.450654	-0.00431046	32636	9
ENSG00000259081	ENSG00000259081.1	AF111169.3	14	76774284	76781518	-	954	antisense	11	2	13	0.073	0.014	0.191781	0.769722	0.805213	-0.0354911	29440	7	0.741949	0.788208	-0.0462592	19464	14
ENSG00000271743	ENSG00000271743.1	AF287957.1	8	6615604	6617198	-	1595	lincRNA	26	3	29	0.171	0.021	0.122807						0.870181	0.877346	-0.00716409	32699	3
ENSG00000155966	ENSG00000155966.13	AFF2	X	148500619	149000663	+	14006	protein_coding	29	0	29	0.191	0	0.052356	0.270396	0.281259	-0.0108629	43963	11	0.136883	0.19006	-0.0531769	11830	27
ENSG00000173467	ENSG00000173467.8	AGR3	7	16859405	16881987	-	1160	protein_coding	34	5	39	0.224	0.034	0.151786	0.63551	0.633099	0.00241065	41038	4	0.797726	0.858615	-0.0608892	17755	1
ENSG00000185567	ENSG00000185567.6	AHNAK2	14	104937244	104978357	-	18771	protein_coding	831	4146	4977	5.478	28.467	5.1966	0.131479	0.156386	-0.0249068	40570	13	0.520078	0.576498	-0.0564195	11021	37
ENSG00000198074	ENSG00000198074.9	AKR1B10	7	134527592	134541408	+	1744	protein_coding	2	34	36	0.013	0.233	17.9231	0.625449	0.734326	-0.108877	6817	6	0.435669	0.535968	-0.100299	5237	6
ENSG00000215267	ENSG00000215267.8	AKR1C7P	10	5275173	5288470	-	895	transcribed_unprocessed_pseudogene	3	15	18	0.02	0.103	5.15						0.705048	0.771818	-0.0667699	11551	5
ENSG00000261003	ENSG00000261003.1	AL008628.1	6	170414139	170419325	+	5187	sense_overlapping	18	3	21	0.119	0.021	0.176471	0.868686	0.894354	-0.0256685	34709	3	0.805122	0.84081	-0.0356871	23900	1
ENSG00000269919	ENSG00000269919.1	AL022067.1	6	106100140	106100593	+	454	sense_intronic	1	0	1	0.007	0	1.42857	0.150945	0.781624	-0.630678	88	6
ENSG00000231466	ENSG00000231466.2	AL022324.2	22	25349543	25350322	-	780	processed_pseudogene	4	16	20	0.026	0.11	4.23077	0.915025	0.930061	-0.0150365	38826	2
ENSG00000231683	ENSG00000231683.6	AL033397.1	6	53561289	53617171	-	3994	lincRNA	0	13	13	0	0.089	8.9	0.823304	0.883689	-0.0603849	23121	3	0.71244	0.762911	-0.0504711	12573	7
ENSG00000224765	ENSG00000224765.1	AL035443.1	X	137556191	137564387	-	736	antisense	0	0	0	0	0		0.52982	0.791966	-0.262146	3101	8	0.284489	0.686472	-0.401983	606	4
ENSG00000250917	ENSG00000250917.1	AL035458.2	20	34234840	34281173	-	478	sense_overlapping	24	5	29	0.158	0.034	0.21519	0.834409	0.847664	-0.0132556	38871	6	0.774233	0.816146	-0.0419136	19143	19
ENSG00000179447	ENSG00000179447.2	AL049647.1	20	19242302	19284596	-	1789	antisense	0	0	0	0	0		0.229092	0.551095	-0.322004	850	3	0.138572	0.504355	-0.365784	293	12
ENSG00000213204	ENSG00000213204.8	AL049697.1	6	87408012	87511634	+	3530	protein_coding	11	2	13	0.073	0.014	0.191781	0.184232	0.184859	-0.000627352	43510	6	0.404246	0.392443	0.011803	29018	32
ENSG00000272444	ENSG00000272444.1	AL118558.4	14	101952416	101953063	+	648	lincRNA	9	1	10	0.059	0.007	0.118644	0.796797	0.746855	0.0499421	24786	1
ENSG00000225181	ENSG00000225181.1	AL121584.1	20	15552157	15552885	-	519	antisense	0	0	0	0	0		0.0627013	0.625361	-0.56266	38	3
ENSG00000285205	ENSG00000285205.1	AL121612.2	14	94770271	94774858	+	4217	processed_transcript	10	0	10	0.066	0	0.151515
ENSG00000226578	ENSG00000226578.1	AL132657.1	10	37775371	37784131	-	712	lincRNA	1	1	2	0.007	0.007	1	0.233551	0.744223	-0.510672	529	4	0.118437	0.254336	-0.135899	3393	6
ENSG00000236514	ENSG00000236514.1	AL135791.1	10	37857740	37859110	+	826	antisense	10	2	12	0.066	0.014	0.212121	0.0649061	0.066152	-0.0012459	42585	18	0.217356	0.241733	-0.0243774	25226	11
ENSG00000237590	ENSG00000237590.1	AL137026.2	10	44259602	44261813	-	841	lincRNA	0	0	0	0	0		0.32326	0.769789	-0.446529	1319	5	0.412087	0.883496	-0.47141	1046	1
ENSG00000233372	ENSG00000233372.1	AL137076.1	1	30140263	30141607	+	551	lincRNA	0	0	0	0	0		0.135337	0.651029	-0.515692	109	5	0.0949929	0.702179	-0.607186	14	1
ENSG00000259093	ENSG00000259093.1	AL137191.1	14	63123033	63128214	-	814	lincRNA	0	0	0	0	0		0.101217	0.65756	-0.556343	40	3
ENSG00000228444	ENSG00000228444.2	AL137244.1	13	75631271	75632135	+	865	sense_intronic	2	13	15	0.013	0.089	6.84615
ENSG00000274204	ENSG00000274204.1	AL138689.1	13	106506046	106506713	-	668	sense_intronic	12	0	12	0.079	0	0.126582
ENSG00000237596	ENSG00000237596.6	AL138828.1	6	135991936	136225751	-	6585	antisense	5	44	49	0.033	0.302	9.15152	0.464798	0.492998	-0.0282	23517	2	0.737549	0.764025	-0.0264757	22728	16
ENSG00000259775	ENSG00000259775.1	AL138976.2	14	103331674	103332367	-	694	antisense	9	2	11	0.059	0.014	0.237288	0.3728	0.391772	-0.0189721	37683	7
ENSG00000272008	ENSG00000272008.1	AL139274.2	6	87151159	87155285	-	4127	antisense	17	4	21	0.112	0.027	0.241071	0.0429808	0.0422264	0.000754366	43317	8	0.485444	0.503538	-0.0180947	25864	9
ENSG00000203266	ENSG00000203266.2	AL157414.1	20	57114915	57122092	+	770	lincRNA	0	0	0	0	0		0.110856	0.562444	-0.451589	171	3	0.160621	0.518805	-0.358185	762	3
ENSG00000278601	ENSG00000278601.1	AL158163.2	10	110907483	110908182	+	700	antisense	10	1	11	0.066	0.007	0.106061
ENSG00000276968	ENSG00000276968.1	AL158196.1	13	48041751	48042184	-	434	antisense	0	10	10	0	0.069	6.9
ENSG00000228328	ENSG00000228328.2	AL158201.1	X	68070520	68071767	-	1248	processed_pseudogene	22	5	27	0.145	0.034	0.234483
ENSG00000279631	ENSG00000279631.1	AL158211.5	10	22252072	22254589	+	2518	TEC	10	0	10	0.066	0	0.151515
ENSG00000275216	ENSG00000275216.1	AL161431.1	13	109269634	109278512	+	4205	lincRNA	101	624	725	0.666	4.284	6.43243
ENSG00000236341	ENSG00000236341.1	AL161740.1	1	56963886	56996757	+	610	antisense	0	0	0	0	0		0.155864	0.48533	-0.329466	720	2	0.182411	0.51991	-0.337499	405	15
ENSG00000232494	ENSG00000232494.1	AL161912.1	9	79874696	79886678	-	524	lincRNA	0	0	0	0	0		0.135356	0.739751	-0.604396	85	3	0.161258	0.794539	-0.633281	75	1
ENSG00000261215	ENSG00000261215.1	AL162231.4	9	34661903	34666029	-	3264	processed_transcript	1	9	10	0.007	0.062	8.85714	0.167206	0.187204	-0.0199983	35216	6	0.449152	0.4965	-0.0473474	14476	14
ENSG00000227531	ENSG00000227531.1	AL162414.1	9	111139246	111284836	-	744	lincRNA	0	0	0	0	0		0.595269	0.884859	-0.289589	4551	1	0.383933	0.801853	-0.41792	932	6
ENSG00000225489	ENSG00000225489.6	AL354707.1	9	6716495	6727438	+	2839	lincRNA	13	2	15	0.086	0.014	0.162791	0.587587	0.636334	-0.0487472	17134	5	0.612028	0.661035	-0.049007	17217	6
ENSG00000236028	ENSG00000236028.1	AL354766.2	20	46901143	46901726	-	423	lincRNA	0	0	0	0	0		0.149399	0.639917	-0.490518	191	7	0.184364	0.668614	-0.48425	229	2
ENSG00000273507	ENSG00000273507.4	AL354809.1	13	39053072	39221927	+	1099	lincRNA	2	8	10	0.013	0.055	4.23077
ENSG00000255438	ENSG00000255438.2	AL354813.1	20	47677901	47686297	+	2437	antisense	10	1	11	0.066	0.007	0.106061	0.593469	0.799483	-0.206014	6269	2	0.719706	0.863699	-0.143993	7145	4
ENSG00000237359	ENSG00000237359.1	AL354977.2	9	3647335	3648338	+	728	lincRNA	14	1	15	0.092	0.007	0.076087	0.842855	0.874685	-0.0318301	31979	3
ENSG00000231358	ENSG00000231358.2	AL355516.1	13	18921889	18944284	-	746	lincRNA	13	2	15	0.086	0.014	0.162791
ENSG00000219470	ENSG00000219470.1	AL355802.1	6	43538822	43539703	-	882	processed_pseudogene	5	20	25	0.033	0.137	4.15152	0.554464	0.581829	-0.0273644	28701	2	0.554464	0.581829	-0.0273644	22727	2
ENSG00000277496	ENSG00000277496.1	AL357033.4	20	62648961	62650767	-	1807	antisense	29	2	31	0.191	0.014	0.0732984
ENSG00000231416	ENSG00000231416.1	AL358472.1	1	153995632	153995960	+	329	processed_pseudogene	15	3	18	0.099	0.021	0.212121
ENSG00000226919	ENSG00000226919.2	AL365184.1	1	240763382	240776044	+	1725	antisense	57	1	58	0.376	0.007	0.018617	0.239281	0.149052	0.0902292	8698	2	0.763194	0.459174	0.30402	2140	1
ENSG00000224698	ENSG00000224698.1	AL390038.1	1	108420689	108433184	+	2481	lincRNA	18	0	18	0.119	0	0.0840336
ENSG00000238176	ENSG00000238176.1	AL390061.1	10	36940109	36943932	+	293	lincRNA	0	0	0	0	0		0.177778	0.726702	-0.548924	268	3
ENSG00000235749	ENSG00000235749.2	AL390860.1	1	247639749	247747062	+	1882	antisense	0	0	0	0	0		0.331624	0.743719	-0.412095	999	9	0.173733	0.577477	-0.403745	233	25
ENSG00000224750	ENSG00000224750.6	AL391704.1	10	90454170	90502968	+	3425	lincRNA	0	0	0	0	0		0.200157	0.563508	-0.363351	941	3	0.199853	0.635369	-0.435516	338	4
ENSG00000236373	ENSG00000236373.1	AL391704.2	10	90402521	90540805	-	981	lincRNA	0	0	0	0	0		0.310932	0.861177	-0.550245	705	2	0.238333	0.646135	-0.407802	462	12
ENSG00000272842	ENSG00000272842.1	AL391834.1	9	19371386	19371945	-	560	antisense	14	3	17	0.092	0.021	0.228261
ENSG00000227486	ENSG00000227486.1	AL445472.1	X	55908123	56015173	+	1007	lincRNA	46	6	52	0.303	0.041	0.135314	0.201085	0.261563	-0.0604784	32780	7	0.15504	0.197721	-0.0426815	34440	6
ENSG00000234311	ENSG00000234311.1	AL451069.3	10	132433733	132441484	-	1013	antisense	0	17	17	0	0.117	11.7	0.69115	0.739987	-0.0488372	21930	6	0.803344	0.839166	-0.0358226	23417	3
ENSG00000240219	ENSG00000240219.1	AL512306.2	1	204626775	204629712	+	2219	lincRNA	15	2	17	0.099	0.014	0.141414	0.685529	0.776748	-0.0912185	13514	5	0.522777	0.62156	-0.0987824	7848	2
ENSG00000215284	ENSG00000215284.2	AL512633.1	X	46725164	46725818	-	655	processed_pseudogene	2	10	12	0.013	0.069	5.30769
ENSG00000237062	ENSG00000237062.1	AL512649.2	9	106615078	106615806	-	597	lincRNA	0	0	0	0	0		0.169946	0.73578	-0.565833	195	4
ENSG00000204362	ENSG00000204362.6	AL590644.1	1	17189783	17197617	+	4676	lincRNA	3	14	17	0.02	0.096	4.8	0.606725	0.730066	-0.123341	9374	5	0.6001	0.650429	-0.0503289	23130	6
ENSG00000232896	ENSG00000232896.1	AL592463.1	9	110599475	110605219	+	635	lincRNA	0	0	0	0	0		0.154923	0.59388	-0.438957	346	3	0.0620184	0.152047	-0.0900289	6111	1
ENSG00000259818	ENSG00000259818.1	AL606760.3	1	53220663	53224253	+	3591	antisense	12	2	14	0.079	0.014	0.177215	0.163288	0.191688	-0.0284005	23436	13	0.167098	0.193496	-0.0263973	21696	9
ENSG00000236817	ENSG00000236817.5	AL606804.1	1	247565639	247640854	-	894	antisense	0	0	0	0	0		0.0955315	0.44153	-0.345999	603	4	0.252863	0.677211	-0.424348	405	24
ENSG00000277661	ENSG00000277661.4	AL662791.2	6	29036021	29076524	+	876	antisense	12	2	14	0.079	0.014	0.177215
ENSG00000278997	ENSG00000278997.1	AL662907.1	1	33141871	33143230	-	1360	TEC	10	1	11	0.066	0.007	0.106061
ENSG00000226047	ENSG00000226047.1	AL807761.3	9	107117459	107121705	-	329	lincRNA	0	0	0	0	0		0.218439	0.677462	-0.459024	602	3
ENSG00000230782	ENSG00000230782.1	AL807761.4	9	106974833	107102988	-	2602	antisense	0	0	0	0	0		0.276694	0.724855	-0.44816	649	5	0.158173	0.516898	-0.358725	318	11
ENSG00000230668	ENSG00000230668.1	AL844175.1	X	140681106	140687705	-	323	lincRNA	0	0	0	0	0		0.251077	0.733468	-0.482391	681	4
ENSG00000165092	ENSG00000165092.12	ALDH1A1	9	72900662	73080442	-	2849	protein_coding	8	54	62	0.053	0.371	7						0.52956	0.604408	-0.0748479	9643	26
ENSG00000184254	ENSG00000184254.16	ALDH1A3	15	100877714	100916626	+	5772	protein_coding	571	2292	2863	3.764	15.737	4.18092	0.123077	0.20027	-0.0771927	10525	1	0.53725	0.619722	-0.0824725	6873	38
ENSG00000108602	ENSG00000108602.17	ALDH3A1	17	19737984	19748943	-	3918	protein_coding	140	890	1030	0.923	6.111	6.6208	0.135585	0.638521	-0.502937	114	8	0.374603	0.614781	-0.240178	1167	29
ENSG00000254978	ENSG00000248671.7	ALG1L9P	11	71794363	71818238	-	3675	processed_transcript	38	6	44	0.251	0.041	0.163347	0.45548	0.499858	-0.0443781	17642	3
ENSG00000189292	ENSG00000189292.15	ALKAL2	2	279558	288851	-	2191	protein_coding	21	1	22	0.138	0.007	0.0507246	0.429339	0.333315	0.0960239	8032	5	0.516027	0.589875	-0.0738486	12437	21
ENSG00000274114	ENSG00000274114.2	ALOX15P1	17	6657034	6693577	+	4151	transcribed_unprocessed_pseudogene	18	4	22	0.119	0.027	0.226891
ENSG00000139211	ENSG00000139211.6	AMIGO2	12	47075707	47079951	-	3956	protein_coding	455	3086	3541	2.999	21.189	7.06536	0.0628896	0.0661105	-0.00322094	40023	16	0.285618	0.336882	-0.051265	12331	14
ENSG00000136859	ENSG00000136859.9	ANGPTL2	9	127087332	127122883	-	3889	protein_coding	5	39	44	0.033	0.268	8.12121	0.152965	0.174499	-0.0215339	26666	9	0.557104	0.624414	-0.0673098	13670	24
ENSG00000170209	ENSG00000170209.4	ANKK1	11	113387791	113400418	+	2598	protein_coding	12	0	12	0.079	0	0.126582	0.462192	0.510727	-0.0485357	16415	9	0.270884	0.35305	-0.0821663	6902	8
ENSG00000230062	ENSG00000230062.5	ANKRD66	6	46746917	46759506	+	3692	protein_coding	13	2	15	0.086	0.014	0.162791	0.405485	0.46419	-0.0587053	14129	5	0.480388	0.518741	-0.0383536	23124	8
ENSG00000047617	ENSG00000047617.14	ANO2	12	5531869	5946232	-	6255	protein_coding	78	15	93	0.514	0.103	0.200389	0.5972	0.724295	-0.127095	9289	6	0.432406	0.556105	-0.123699	5326	76
ENSG00000011201	ENSG00000011201.11	ANOS1	X	8528874	8732186	-	7131	protein_coding	19	1	20	0.125	0.007	0.056	0.125306	0.194031	-0.0687252	23211	9	0.0872062	0.176818	-0.0896117	6154	11
ENSG00000284128	ENSG00000284128.1	AP000356.3	22	24644791	24653356	+	1603	transcribed_unprocessed_pseudogene	12	2	14	0.079	0.014	0.177215
ENSG00000234340	ENSG00000234340.1	AP000705.2	21	22134698	22136083	-	1386	processed_pseudogene	18	3	21	0.119	0.021	0.176471
ENSG00000255015	ENSG00000255015.1	AP000755.1	11	122294938	122301763	-	507	lincRNA	0	0	0	0	0		0.082433	0.752481	-0.670048	7	3	0.106929	0.779184	-0.672255	13	1
ENSG00000255219	ENSG00000255219.1	AP000755.2	11	122295190	122308019	+	571	antisense	0	0	0	0	0		0.123281	0.356392	-0.23311	1906	4	0.0815175	0.504151	-0.422634	198	5
ENSG00000272788	ENSG00000272788.1	AP000864.1	18	8801656	8802305	+	650	sense_intronic	12	2	14	0.079	0.014	0.177215	0.557718	0.809934	-0.252216	3171	5
ENSG00000254676	ENSG00000254676.1	AP000873.4	11	83180144	83184520	+	905	sense_overlapping	15	2	17	0.099	0.014	0.141414	0.879901	0.850504	0.0293965	32948	1
ENSG00000264596	ENSG00000264596.1	AP000897.1	18	7814118	7815730	+	1613	sense_intronic	36	6	42	0.237	0.041	0.172996
ENSG00000265413	ENSG00000265413.1	AP001094.2	18	8402847	8405161	+	2315	sense_intronic	27	6	33	0.178	0.041	0.230337	0.590377	0.844121	-0.253744	5110	1
ENSG00000254515	ENSG00000254515.1	AP001124.1	11	121238304	121238688	+	385	processed_pseudogene	14	0	14	0.092	0	0.108696	0.546415	0.572514	-0.026099	29298	1
ENSG00000282989	ENSG00000282989.1	AP001206.1	8	101871830	101872549	-	720	processed_pseudogene	34	6	40	0.224	0.041	0.183036
ENSG00000254024	ENSG00000254024.1	AP001207.3	8	101461177	101492499	-	491	antisense	44	1	45	0.29	0.007	0.0241379	0.0528047	0.0473038	0.00550089	37313	14	0.358083	0.341372	0.0167103	26609	18
ENSG00000254084	ENSG00000254084.1	AP001208.2	8	101411873	101452452	-	578	lincRNA	10	0	10	0.066	0	0.151515	0.778758	0.815046	-0.0362884	28601	7	0.560283	0.541533	0.0187499	25512	15
ENSG00000254952	ENSG00000254952.1	AP001257.1	11	60159687	60160822	-	385	lincRNA	0	0	0	0	0		0.0750308	0.459422	-0.384391	412	5	0.0568313	0.585842	-0.529011	38	1
ENSG00000279117	ENSG00000279117.1	AP001972.5	11	75260129	75262466	-	2338	TEC	48	236	284	0.316	1.62	5.12658
ENSG00000255311	ENSG00000255311.5	AP002370.2	11	83643602	83725390	+	2112	antisense	0	0	0	0	0		0.0822082	0.498433	-0.416224	276	3	0.137218	0.393395	-0.256177	978	31
ENSG00000255146	ENSG00000255146.1	AP004247.2	11	58044110	58060138	-	1890	lincRNA	0	0	0	0	0		0.144458	0.707683	-0.563225	117	4	0.342839	0.621884	-0.279044	1539	4
ENSG00000272746	ENSG00000272746.1	AP005131.7	18	13526078	13526688	+	611	sense_intronic	13	3	16	0.086	0.021	0.244186	0.670722	0.841641	-0.17092	8442	1
ENSG00000259854	ENSG00000259854.1	AP005233.1	11	69414307	69416832	+	2424	lincRNA	2	15	17	0.013	0.103	7.92308	0.846696	0.869982	-0.0232858	35006	3	0.841159	0.868433	-0.0272746	26681	2
ENSG00000100336	ENSG00000100336.17	APOL4	22	36189124	36204840	-	4377	protein_coding	9	2	11	0.059	0.014	0.237288	0.613681	0.700092	-0.0864108	10217	8	0.559304	0.614363	-0.0550593	15301	6
ENSG00000169083	ENSG00000169083.16	AR	X	67544032	67730619	+	12775	protein_coding	402	13	415	2.65	0.089	0.0335849	0.24416	0.474322	-0.230162	4650	5	0.253144	0.622335	-0.369192	839	11
ENSG00000109321	ENSG00000109321.10	AREG	4	74445134	74455009	+	1648	protein_coding	7	41	48	0.046	0.282	6.13043	0.198153	0.277169	-0.0790162	10256	1	0.674961	0.817124	-0.142163	6931	1
ENSG00000147256	ENSG00000147256.11	ARHGAP36	X	131058242	131089883	+	3173	protein_coding	84	9	93	0.554	0.062	0.111913	0.395095	0.424634	-0.029539	31487	13	0.358868	0.543699	-0.184832	2167	29
ENSG00000150347	ENSG00000150347.15	ARID5B	10	61901300	62096944	+	9144	protein_coding	2004	394	2398	13.211	2.705	0.204754	0.0598567	0.0592104	0.000646371	44367	13	0.479224	0.480981	-0.00175654	33889	83
ENSG00000198520	ENSG00000198520.10	ARMH1	1	44674692	44725591	+	3166	protein_coding	33	5	38	0.218	0.034	0.155963	0.073928	0.0734619	0.000466142	43747	13	0.525552	0.603607	-0.0780547	7389	33
ENSG00000137486	ENSG00000137486.16	ARRB1	11	75264182	75351705	-	5828	protein_coding	116	503	619	0.765	3.454	4.51503	0.24584	0.400081	-0.154241	4261	5	0.683523	0.70587	-0.0223471	27107	57
ENSG00000198881	ENSG00000198881.9	ASB12	X	64224196	64230631	-	1289	protein_coding	13	2	15	0.086	0.014	0.162791						0.216243	0.507327	-0.291084	992	6
ENSG00000152092	ENSG00000152092.15	ASTN1	1	176857302	177164973	-	9201	protein_coding	54	0	54	0.356	0	0.0280899	0.174402	0.156351	0.0180508	28511	11	0.125601	0.279014	-0.153413	2813	38
ENSG00000166669	ENSG00000166669.13	ATF7IP2	16	10326434	10483638	+	6391	protein_coding	229	49	278	1.51	0.336	0.222517	0.568424	0.750267	-0.181844	5891	2	0.355269	0.606563	-0.251293	1997	30
ENSG00000206190	ENSG00000206190.11	ATP10A	15	25677273	25865172	-	8409	protein_coding	9	2	11	0.059	0.014	0.237288	0.134242	0.396329	-0.262087	1432	4	0.154666	0.330136	-0.17547	2250	134
ENSG00000018625	ENSG00000018625.14	ATP1A2	1	160115759	160143591	+	6298	protein_coding	25	2	27	0.165	0.014	0.0848485	0.567667	0.63543	-0.0677628	15634	8	0.664513	0.728408	-0.063895	11102	20
ENSG00000132681	ENSG00000132681.16	ATP1A4	1	160151570	160186977	+	6284	protein_coding	87	6	93	0.574	0.041	0.0714286	0.775359	0.849828	-0.074469	17235	8	0.647045	0.68144	-0.0343952	23381	19
ENSG00000260442	ENSG00000260442.5	ATP2A1-AS1	16	28878957	28879920	-	583	antisense	17	4	21	0.112	0.027	0.241071	0.0784581	0.0695131	0.00894505	34281	10	0.261952	0.251798	0.0101544	29809	4
ENSG00000157087	ENSG00000157087.18	ATP2B2	3	10324023	10708007	-	10331	protein_coding	102	14	116	0.672	0.096	0.142857	0.208708	0.165239	0.0434696	17901	3	0.333552	0.584807	-0.251255	1540	177
ENSG00000067842	ENSG00000067842.17	ATP2B3	X	153517676	153582939	+	7534	protein_coding	119	11	130	0.784	0.076	0.0969388	0.467367	0.522935	-0.0555682	27974	5	0.552686	0.688782	-0.136096	4432	44
ENSG00000224948	ENSG00000224948.1	ATP5MC1P8	10	76836568	76836861	+	294	processed_pseudogene	0	0	0	0	0		0.147174	0.586658	-0.439485	207	4	0.10002	0.520548	-0.420528	151	2
ENSG00000284138	ENSG00000284138.1	ATP6V0CP4	1	42952202	42952641	-	440	processed_pseudogene	8	33	41	0.053	0.227	4.28302
ENSG00000132932	ENSG00000132932.16	ATP8A2	13	25372071	26025851	+	10415	protein_coding	167	33	200	1.101	0.227	0.206176	0.381915	0.394125	-0.0122099	32009	8	0.406971	0.600968	-0.193997	3060	106
ENSG00000240800	ENSG00000240800	ATP8A2P1																		0.148662	0.533333	-0.38467	242	9
ENSG00000158321	ENSG00000158321.16	AUTS2	7	69598296	70793495	+	24197	protein_coding	56	0	56	0.369	0	0.0271003	0.29855	0.237806	0.0607442	13521	7	0.107527	0.171167	-0.0636407	9539	226
ENSG00000167601	ENSG00000167601.11	AXL	19	41219203	41261766	+	5154	protein_coding	11	74	85	0.073	0.508	6.9589	0.344809	0.493025	-0.148216	4428	10	0.288943	0.414713	-0.12577	3898	21
ENSG00000109956	ENSG00000109956.12	B3GAT1	11	134378504	134411918	-	11425	protein_coding	28	5	33	0.185	0.034	0.183784	0.158994	0.128849	0.0301451	22680	8	0.2868	0.406705	-0.119905	4078	48
ENSG00000114200	ENSG00000114200.9	BCHE	3	165772904	165837472	-	3082	protein_coding	28	119	147	0.185	0.817	4.41622	0.316205	0.710424	-0.394219	586	4	0.467212	0.741853	-0.274641	957	6
ENSG00000119866	ENSG00000119866.21	BCL11A	2	60450520	60555154	-	25422	protein_coding	47	2	49	0.31	0.014	0.0451613	0.114023	0.0700783	0.0439446	17764	15	0.192302	0.444331	-0.252029	1020	85
ENSG00000188761	ENSG00000188761.11	BCL2L15	1	113878168	113887547	-	4251	protein_coding	7	29	36	0.046	0.199	4.32609	0.481926	0.757044	-0.275118	2409	7	0.439948	0.737273	-0.297325	1742	3
ENSG00000161940	ENSG00000161940.10	BCL6B	17	7023020	7030290	+	4373	protein_coding	7	30	37	0.046	0.206	4.47826	0.768349	0.741455	0.0268935	24094	11	0.682355	0.717698	-0.0353433	22170	13
ENSG00000176697	ENSG00000176697.18	BDNF	11	27654893	27722058	-	7740	protein_coding	56	528	584	0.369	3.625	9.82385	0.474416	0.450965	0.0234515	25697	10	0.298398	0.324971	-0.0265729	25216	65
ENSG00000134107	ENSG00000134107.4	BHLHE40	3	4979116	4985323	+	3837	protein_coding	319	1694	2013	2.103	11.631	5.53067	0.0424299	0.0416079	0.000822004	43210	12	0.385892	0.4342	-0.0483087	28380	21
ENSG00000123095	ENSG00000123095.5	BHLHE41	12	26120026	26125127	-	3948	protein_coding	22	112	134	0.145	0.769	5.30345	0.0738537	0.0742651	-0.000411435	43827	13	0.309847	0.26581	0.0440373	14523	14
ENSG00000259571	ENSG00000259571.1	BLID	11	122115354	122116215	-	862	protein_coding	1	0	1	0.007	0	1.42857	0.109808	0.65912	-0.549312	51	10	0.440685	0.817421	-0.376737	1584	1
ENSG00000104081	ENSG00000104081.13	BMF	15	40087890	40108892	-	5447	protein_coding	50	214	264	0.33	1.469	4.45152	0.0884468	0.0729877	0.0154591	32396	14	0.337741	0.349733	-0.011992	28927	24
ENSG00000152785	ENSG00000152785.6	BMP3	4	81030965	81057531	+	5734	protein_coding	13	2	15	0.086	0.014	0.162791	0.154404	0.144884	0.00951979	33865	10	0.340853	0.381822	-0.0409693	19383	10
ENSG00000101144	ENSG00000101144.12	BMP7	20	57168748	57266629	-	5418	protein_coding	18	2	20	0.119	0.014	0.117647	0.125101	0.146454	-0.021353	38970	14	0.252021	0.593493	-0.341472	528	67
ENSG00000235032	ENSG00000235032.1	BMP7-AS1	20	57214872	57215866	+	436	antisense	0	0	0	0	0		0.349663	0.80926	-0.459597	1021	5
ENSG00000280424	ENSG00000280424.1	BX537318.2	22	46006616	46010777	+	4162	TEC	1	16	17	0.007	0.11	15.7143
ENSG00000231069	ENSG00000231069.1	BX842568.3	X	36985523	36986093	-	571	unprocessed_pseudogene	0	10	10	0	0.069	6.9	0.0649848	0.0750102	-0.0100254	33492	6	0.014505	0.0209416	-0.00643663	31574	2
ENSG00000237489	ENSG00000237489.4	C10orf143	10	130020025	130110817	-	6794	protein_coding	9	1	10	0.059	0.007	0.118644	0.0549762	0.0534937	0.00148245	42276	8	0.431425	0.507378	-0.0759532	7622	13
ENSG00000180066	ENSG00000180066.9	C10orf91	10	132444327	132449408	+	2040	lincRNA	3	30	33	0.02	0.206	10.3	0.497781	0.544792	-0.0470107	37566	2	0.273916	0.457877	-0.183961	2076	9
ENSG00000175728	ENSG00000175728.4	C11orf44	11	130672956	130717352	+	3547	lincRNA	12	0	12	0.079	0	0.126582	0.148369	0.539548	-0.391179	377	6	0.139414	0.422819	-0.283404	735	5
ENSG00000185742	ENSG00000185742.6	C11orf87	11	109422120	109429114	+	5884	protein_coding	12	2	14	0.079	0.014	0.177215	0.404156	0.415693	-0.0115367	43480	8	0.349545	0.364319	-0.0147744	31653	12
ENSG00000261652	ENSG00000261652.2	C15orf65	15	55408548	55418764	+	843	protein_coding	31	7	38	0.204	0.048	0.235294	0.0484958	0.0533267	-0.00483091	38042	17	0.441608	0.452084	-0.0104762	29645	12
ENSG00000235034	ENSG00000235034.6	C19orf81	19	50649445	50659310	+	888	protein_coding	40	3	43	0.264	0.021	0.0795455	0.0727639	0.181432	-0.108668	6833	6	0.110897	0.197498	-0.0866003	6459	8
ENSG00000179902	ENSG00000179902.12	C1orf194	1	109105951	109113857	-	1235	protein_coding	11	2	13	0.073	0.014	0.191781	0.13274	0.120327	0.0124131	31876	12	0.105293	0.11409	-0.00879698	30569	11
ENSG00000186897	ENSG00000186897.4	C1QL4	12	49332411	49337188	-	2071	protein_coding	15	3	18	0.099	0.021	0.212121	0.214699	0.22363	-0.00893053	38286	11	0.651663	0.675196	-0.0235337	30957	11
ENSG00000128346	ENSG00000128346.10	C22orf23	22	37943050	37953669	-	2299	protein_coding	18	3	21	0.119	0.021	0.176471	0.0836091	0.0909622	-0.00735309	35797	16	0.27365	0.30921	-0.0355594	26194	14
ENSG00000221843	ENSG00000221843.4	C2orf16	2	27537386	27582721	+	16402	protein_coding	10	1	11	0.066	0.007	0.106061	0.605794	0.638287	-0.0324934	29551	8	0.711775	0.710931	0.000843477	34351	10
ENSG00000284308	ENSG00000284308.1	C2orf81	2	74414176	74421591	-	2995	protein_coding	86	20	106	0.567	0.137	0.241623
ENSG00000224389	ENSG00000224389.8	C4B	6	32014795	32035418	+	7116	protein_coding	40	7	47	0.264	0.048	0.181818						0.423268	0.474617	-0.0513489	31334	7
ENSG00000181577	ENSG00000181577.15	C6orf223	6	44000580	44005958	+	3917	protein_coding	95	797	892	0.626	5.472	8.74121	0.141526	0.452163	-0.310636	875	2	0.0659603	0.177887	-0.111926	4487	7
ENSG00000021852	ENSG00000021852.12	C8B	1	56929210	56966140	-	2729	protein_coding	0	0	0	0	0		0.177915	0.508948	-0.331033	709	7	0.127326	0.474704	-0.347379	365	7
ENSG00000179082	ENSG00000179082.3	C9orf106	9	129321016	129324905	+	3145	lincRNA	36	8	44	0.237	0.055	0.232068	0.386243	0.4169	-0.0306567	22475	6	0.748262	0.76093	-0.0126687	29979	2
ENSG00000204446	ENSG00000204446.4	C9orf170	9	87148644	87159556	+	3239	lincRNA	17	1	18	0.112	0.007	0.0625	0.451859	0.454223	-0.00236376	41102	11	0.442614	0.63502	-0.192407	7656	3
ENSG00000074410	ENSG00000074410.13	CA12	15	63321378	63382161	-	7313	protein_coding	24	170	194	0.158	1.167	7.38608	0.208651	0.206115	0.00253514	40872	11	0.480919	0.53147	-0.0505514	12700	38
ENSG00000183346	ENSG00000183346.6	CABCOCO1	10	61662961	61766766	+	1685	protein_coding	16	3	19	0.105	0.021	0.2	0.338854	0.348397	-0.00954259	33839	11	0.556039	0.625305	-0.0692655	9781	19
ENSG00000100314	ENSG00000100314.3	CABP7	22	29720084	29731839	+	3259	protein_coding	13	3	16	0.086	0.021	0.244186	0.3312	0.344674	-0.0134741	43938	9	0.438598	0.466944	-0.0283461	24828	14
ENSG00000141837	ENSG00000141837.19	CACNA1A	19	13206442	13633025	-	43159	protein_coding	20	2	22	0.132	0.014	0.106061	0.0545445	0.111405	-0.0568604	14379	3	0.25443	0.364754	-0.110324	4578	106
ENSG00000151067	ENSG00000151067.21	CACNA1C	12	1970786	2697950	+	19103	protein_coding	18	3	21	0.119	0.021	0.176471	0.8774	0.883965	-0.00656466	41967	2	0.348828	0.530404	-0.181577	2531	327
ENSG00000196557	ENSG00000196557.12	CACNA1H	16	1153121	1221772	+	8606	protein_coding	394	28	422	2.597	0.192	0.0739315	0.0712995	0.0737475	-0.00244807	43635	7	0.392214	0.57194	-0.179726	2824	163
ENSG00000182985	ENSG00000182985.17	CADM1	11	115169218	115504957	-	11017	protein_coding	59	6	65	0.389	0.041	0.105398	0.138795	0.143396	-0.0046007	38294	9	0.151523	0.219067	-0.0675438	8859	87
ENSG00000081803	ENSG00000081803.15	CADPS2	7	122318425	122886759	-	6351	protein_coding	17	72	89	0.112	0.494	4.41071	0.058448	0.059412	-0.000964035	42997	17	0.582323	0.592706	-0.0103829	31656	66
ENSG00000104327	ENSG00000104327.7	CALB1	8	90058608	90095475	-	7138	protein_coding	2	1057	1059	0.013	7.257	558.231	0.576208	0.672836	-0.0966276	12510	1	0.241174	0.272539	-0.0313655	34233	7
ENSG00000064989	ENSG00000064989.12	CALCRL	2	187343129	187448460	-	6144	protein_coding	1337	6037	7374	8.814	41.45	4.70275	0.562204	0.62986	-0.0676558	12110	3	0.341088	0.482996	-0.141908	3187	9
ENSG00000130643	ENSG00000130643.8	CALY	10	133324072	133336935	-	3010	protein_coding	16	2	18	0.105	0.014	0.133333	0.0434778	0.0344971	0.00898071	34251	6	0.34911	0.357176	-0.00806637	30806	23
ENSG00000144712	ENSG00000144712.11	CAND2	3	12796472	12871916	+	5478	protein_coding	350	73	423	2.307	0.501	0.217165	0.626111	0.187407	0.438704	209	10	0.508952	0.519979	-0.0110267	29402	65
ENSG00000204682	ENSG00000204682.5	CASC10	10	21492658	21497262	-	3801	protein_coding	14	3	17	0.092	0.021	0.228261	0.143481	0.140182	0.00329982	41143	15	0.187965	0.200827	-0.0128618	29077	18
ENSG00000196954	ENSG00000196954.13	CASP4	11	104942866	104969436	-	7256	protein_coding	46	197	243	0.303	1.353	4.46535	0.650579	0.693359	-0.0427797	23836	6	0.603439	0.650611	-0.0471716	16566	16
ENSG00000143318	ENSG00000143318.12	CASQ1	1	160190556	160201886	+	2176	protein_coding	88	12	100	0.58	0.082	0.141379	0.609148	0.676781	-0.0676331	13595	15	0.706507	0.75871	-0.0522028	16164	7
ENSG00000175294	ENSG00000175294.5	CATSPER1	11	66016752	66026517	-	2687	protein_coding	1	10	11	0.007	0.069	9.85714	0.592142	0.641698	-0.0495566	16176	6	0.562485	0.609534	-0.0470483	15421	13
ENSG00000154874	ENSG00000154874.15	CCDC144B	17	18537800	18625617	-	9900	transcribed_unprocessed_pseudogene	249	57	306	1.641	0.391	0.238269	0.627769	0.622641	0.00512815	40113	6	0.641446	0.705448	-0.0640023	14898	11
ENSG00000151468	ENSG00000151468.10	CCDC3	10	12896625	13099652	-	3683	protein_coding	114	27	141	0.752	0.185	0.246011	0.061606	0.0563997	0.00520627	37605	17	0.380575	0.528258	-0.147683	4629	61
ENSG00000118971	ENSG00000118971.7	CCND2	12	4273772	4305350	+	7157	protein_coding	5608	745	6353	36.969	5.115	0.138359	0.346872	0.273718	0.0731543	11179	30	0.386137	0.517291	-0.131155	5788	44
ENSG00000256164	ENSG00000255920.2	CCND2-AS1	12	4248765	4276184	-	3545	processed_transcript	34	2	36	0.224	0.014	0.0625	0.347592	0.458971	-0.11138	6601	10	0.279526	0.23171	0.0478158	13338	59
ENSG00000184451	ENSG00000184451.5	CCR10	17	42678889	42683917	-	2619	protein_coding	9	2	11	0.059	0.014	0.237288	0.878708	0.897656	-0.0189479	36814	5	0.457552	0.445618	0.0119336	33589	18
ENSG00000019582	ENSG00000019582.14	CD74	5	150401637	150412929	-	3184	protein_coding	104	432	536	0.686	2.966	4.32362	0.382731	0.549182	-0.166452	3686	10	0.386722	0.536935	-0.150213	2913	11
ENSG00000164287	ENSG00000164287.12	CDC20B	5	55112995	55173175	-	4496	protein_coding	2	8	10	0.013	0.055	4.23077	0.0904808	0.0940332	-0.00355239	39592	9	0.395789	0.432442	-0.0366535	18948	20
ENSG00000113361	ENSG00000113361.12	CDH6	5	31193750	31329146	+	12379	protein_coding	3633	354	3987	23.949	2.431	0.101507	0.350881	0.367507	-0.0166258	41841	11	0.555198	0.619634	-0.0644357	12698	31
ENSG00000205111	ENSG00000205111.8	CDKL4	2	39175646	39229588	-	2074	protein_coding	13	3	16	0.086	0.021	0.244186	0.681117	0.711934	-0.0308161	27454	2	0.65304	0.684921	-0.0318809	33172	12
ENSG00000166446	ENSG00000166446.14	CDYL2	16	80597906	80804329	-	8557	protein_coding	53	10	63	0.349	0.069	0.197708	0.266702	0.230052	0.0366497	24128	9	0.123167	0.255315	-0.132148	3518	50
ENSG00000237438	ENSG00000237438.7	CECR7	22	17036570	17060825	+	4453	transcribed_unprocessed_pseudogene	2	41	43	0.013	0.282	21.6923	0.463958	0.53994	-0.0759824	10705	9	0.292392	0.399144	-0.106752	4810	7
ENSG00000103888	ENSG00000103888.16	CEMIP	15	80779343	80951776	+	7621	protein_coding	0	37	37	0	0.254	25.4	0.414525	0.435209	-0.0206841	37487	6	0.651756	0.679681	-0.0279257	25423	86
ENSG00000163885	ENSG00000163885.11	CFAP100	3	126394939	126436556	+	3352	protein_coding	68	14	82	0.448	0.096	0.214286	0.285494	0.32467	-0.0391762	23991	14	0.630566	0.688835	-0.0582693	12089	23
ENSG00000244414	ENSG00000244414.6	CFHR1	1	196819757	196832189	+	2197	protein_coding	12	1	13	0.079	0.007	0.0886076	0.628923	0.765662	-0.136738	9785	1	0.662721	0.66299	-0.000268823	34644	1
ENSG00000001626	ENSG00000001626.14	CFTR	7	117465784	117715971	+	8517	protein_coding	14	2	16	0.092	0.014	0.152174	0.61913	0.773251	-0.154121	8000	3	0.735229	0.767522	-0.0322933	19804	40
ENSG00000072609	ENSG00000072609.17	CHFR	12	132822187	132956304	-	17127	protein_coding	91	5	96	0.6	0.034	0.0566667	0.156433	0.166594	-0.0101607	33401	10	0.436925	0.608783	-0.171859	2841	177
ENSG00000100604	ENSG00000100604.12	CHGA	14	92923080	92935293	+	3102	protein_coding	7	1195	1202	0.046	8.205	178.37	0.190223	0.158544	0.0316789	22056	14	0.379435	0.300922	0.0785137	26928	13
ENSG00000134121	ENSG00000134121.9	CHL1	3	196596	409417	+	11861	protein_coding	0	103	103	0	0.707	70.7	0.323081	0.276542	0.0465389	17006	15	0.309802	0.150623	0.159179	2659	52
ENSG00000133019	ENSG00000133019.11	CHRM3	1	239386565	239915452	+	12170	protein_coding	283	1144	1427	1.866	7.855	4.20954	0.0572162	0.0602267	-0.00301054	40263	8	0.608437	0.692719	-0.0842828	6680	74
ENSG00000233355	ENSG00000233355.6	CHRM3-AS2	1	239703381	239730465	-	3888	antisense	0	2	2	0	0.014	1.4	0.77731	0.73045	0.0468597	25351	1	0.427598	0.817434	-0.389836	402	9
ENSG00000175040	ENSG00000175040.5	CHST2	3	143119331	143124014	+	4582	protein_coding	109	608	717	0.719	4.175	5.80668	0.492866	0.496056	-0.00319013	40073	7	0.405833	0.390585	0.0152481	27345	13
ENSG00000135702	ENSG00000135702.14	CHST5	16	75528535	75535247	-	3322	protein_coding	17	4	21	0.112	0.027	0.241071	0.685991	0.723418	-0.0374268	26625	8	0.805422	0.837215	-0.0317927	24253	11
ENSG00000138615	ENSG00000138615.5	CILP	15	65194758	65211488	-	5695	protein_coding	18	4	22	0.119	0.027	0.226891	0.579469	0.593833	-0.0143635	42211	9	0.58876	0.652367	-0.0636067	14478	6
ENSG00000223572	ENSG00000223572.9	CKMT1A	15	43692886	43699222	+	3109	protein_coding	40	158	198	0.264	1.085	4.10985	0.220919	0.368698	-0.147778	4393	1	0.599861	0.499565	0.100296	5238	2
ENSG00000163347	ENSG00000163347.5	CLDN1	3	190305701	190322475	-	3663	protein_coding	607	4036	4643	4.001	27.711	6.92602	0.168341	0.228255	-0.0599144	23622	14	0.2886	0.432299	-0.143698	4290	15
ENSG00000113946	ENSG00000113946.3	CLDN16	3	190322541	190412143	+	3583	protein_coding	3	84	87	0.02	0.577	28.85	0.119787	0.181918	-0.0621319	18472	13	0.30677	0.367461	-0.060691	10148	34
ENSG00000105472	ENSG00000105472.12	CLEC11A	19	50723329	50725718	+	1469	protein_coding	42	9	51	0.277	0.062	0.223827	0.388696	0.739412	-0.350716	2284	6	0.240576	0.188241	0.0523347	12033	6
ENSG00000140839	ENSG00000140839.11	CLEC18B	16	74408270	74421953	-	3143	protein_coding	22	4	26	0.145	0.027	0.186207	0.57706	0.65541	-0.0783506	13846	8	0.28597	0.359101	-0.0731311	8000	3
ENSG00000236279	ENSG00000236279.6	CLEC2L	7	139523856	139544984	+	2527	protein_coding	13	3	16	0.086	0.021	0.244186	0.442219	0.433164	0.0090544	34201	8	0.757509	0.790871	-0.033362	24216	11
ENSG00000166250	ENSG00000166250.11	CLMP	11	123069865	123195281	-	5097	protein_coding	70	4	74	0.461	0.027	0.0585683	0.510159	0.645649	-0.135489	10316	9	0.401242	0.627213	-0.225971	1893	45
ENSG00000109684	ENSG00000109684.14	CLNK	4	10486395	10684865	-	6206	protein_coding	0	0	0	0	0		0.123601	0.543259	-0.419659	265	10	0.14678	0.476831	-0.330051	439	47
ENSG00000196748	ENSG00000196748.9	CLPSL2	6	35776594	35779552	+	611	protein_coding	11	2	13	0.073	0.014	0.191781	0.306555	0.325481	-0.0189263	31922	8	0.277354	0.279027	-0.00167379	33930	3
ENSG00000089505	ENSG00000089505.17	CMTM1	16	66566393	66579137	+	1465	protein_coding	16	2	18	0.105	0.014	0.133333	0.869785	0.865344	0.00444004	40480	15	0.801097	0.832644	-0.0315468	25525	12
ENSG00000155052	ENSG00000155052.14	CNTNAP5	2	124025287	124915287	+	5446	protein_coding	13	1	14	0.086	0.007	0.0813953	0.535621	0.536456	-0.000834546	43187	10	0.208396	0.300978	-0.0925816	5881	36
ENSG00000065618	ENSG00000065618.18	COL17A1	10	104031286	104085957	-	6426	protein_coding	11	49	60	0.073	0.336	4.60274	0.494014	0.559085	-0.0650703	12614	5	0.671335	0.714469	-0.0431339	14817	34
ENSG00000050767	ENSG00000050767.16	COL23A1	5	178237618	178590555	-	3766	protein_coding	69	2	71	0.455	0.014	0.0307692	0.201747	0.213381	-0.0116346	34751	15	0.493744	0.687615	-0.193871	3247	228
ENSG00000215018	ENSG00000215018.9	COL28A1	7	7356203	7535853	-	6619	protein_coding	19	3	22	0.125	0.021	0.168	0.564937	0.592013	-0.0270763	33230	4	0.655317	0.66957	-0.0142535	27839	20
ENSG00000139219	ENSG00000139219.18	COL2A1	12	47972965	48004554	-	6664	protein_coding	261	1093	1354	1.721	7.505	4.36084	0.343525	0.364882	-0.0213578	37974	14	0.453848	0.456352	-0.00250391	33509	29
ENSG00000168542	ENSG00000168542.14	COL3A1	2	188974320	189012746	+	6811	protein_coding	18	4	22	0.119	0.027	0.226891	0.760583	0.773209	-0.0126254	36141	5	0.634728	0.705156	-0.0704284	8403	10
ENSG00000130635	ENSG00000130635.15	COL5A1	9	134641774	134844843	+	11189	protein_coding	1098	15	1113	7.238	0.103	0.0142305	0.155821	0.180771	-0.0249496	25000	7	0.274564	0.670669	-0.396105	465	135
ENSG00000144810	ENSG00000144810.15	COL8A1	3	99638475	99799226	+	9408	protein_coding	3	15	18	0.02	0.103	5.15	0.0829343	0.11843	-0.0354957	20549	9	0.497547	0.552618	-0.0550708	11328	30
ENSG00000196167	ENSG00000196167.9	COLCA1	11	111290787	111305045	-	8733	antisense	103	19	122	0.679	0.13	0.191458	0.383509	0.710909	-0.3274	2398	3	0.500918	0.599624	-0.0987057	7521	34
ENSG00000105664	ENSG00000105664.10	COMP	19	18782773	18791314	-	3101	protein_coding	18	4	22	0.119	0.027	0.226891	0.738034	0.768538	-0.030504	32299	14	0.569096	0.597421	-0.028325	20785	21
ENSG00000005243	ENSG00000005243.9	COPZ2	17	48026167	48038030	-	1851	protein_coding	55	13	68	0.363	0.089	0.245179	0.554576	0.589012	-0.0344364	20984	5	0.341696	0.408913	-0.0672163	8923	13
ENSG00000128510	ENSG00000128510.10	CPA4	7	130293134	130324180	+	3958	protein_coding	4	22	26	0.026	0.151	5.80769	0.628691	0.662349	-0.0336582	23692	6	0.577885	0.618861	-0.0409756	17335	13
ENSG00000259462	ENSG00000259462.2	CPEB1-AS1	15	82647770	82692820	+	5014	antisense	1	11	12	0.007	0.076	10.8571	0.26125	0.280337	-0.0190867	27949	15	0.496863	0.490537	0.00632656	31629	40
ENSG00000145920	ENSG00000145920.14	CPLX2	5	175796310	175884020	+	7099	protein_coding	1	9	10	0.007	0.062	8.85714	0.235564	0.168434	0.0671302	12215	8	0.399722	0.346707	0.0530153	11868	63
ENSG00000196353	ENSG00000196353.11	CPNE4	3	131533555	132285410	-	6427	protein_coding	1	19	20	0.007	0.13	18.5714	0.561845	0.624391	-0.0625465	13852	3	0.456964	0.46573	-0.00876604	31893	74
ENSG00000096006	ENSG00000096006.11	CRISP3	6	49727384	49744437	-	2247	protein_coding	10	0	10	0.066	0	0.151515	0.818312	0.834268	-0.0159558	37770	1	0.706906	0.715665	-0.00875825	30517	5
ENSG00000006016	ENSG00000006016.10	CRLF1	19	18572220	18607741	-	3018	protein_coding	517	76	593	3.408	0.522	0.153169	0.317927	0.332662	-0.0147357	42746	6	0.430077	0.496129	-0.0660522	9124	50
ENSG00000227684	ENSG00000227684.2	CROCCP4	1	16740280	16750968	+	762	transcribed_unprocessed_pseudogene	2	11	13	0.013	0.076	5.84615	0.593113	0.666859	-0.0737458	16219	1
ENSG00000109846	ENSG00000109846.7	CRYAB	11	111908565	111923722	-	3034	protein_coding	5	59	64	0.033	0.405	12.2727	0.743174	0.800557	-0.0573835	22494	3	0.479121	0.516847	-0.0377257	16767	34
ENSG00000198930	ENSG00000198930.12	CSAG1	X	152727484	152733735	-	1092	protein_coding	2	10	12	0.013	0.069	5.30769	0.458086	0.50476	-0.0466741	20788	6	0.721041	0.785305	-0.0642647	15405	6
ENSG00000147408	ENSG00000147408.14	CSGALNACT1	8	19404161	19758029	-	6580	protein_coding	17	1	18	0.112	0.007	0.0625	0.184315	0.153018	0.0312972	22224	8	0.31444	0.575646	-0.261207	1530	128
ENSG00000121552	ENSG00000121552.3	CSTA	3	122325244	122341972	+	1373	protein_coding	9	2	11	0.059	0.014	0.237288	0.57359	0.58017	-0.00658021	36285	5	0.852697	0.860129	-0.00743252	32568	2
ENSG00000249825	ENSG00000249825.5	CTD-2201I18.1	5	80052374	80083654	-	3233	antisense	11	1	12	0.073	0.007	0.0958904	0.612211	0.632519	-0.0203081	33927	3	0.446583	0.443274	0.00330856	33151	13
ENSG00000066032	ENSG00000066032.18	CTNNA2	2	79185231	80648861	+	7535	protein_coding	13	52	65	0.086	0.357	4.15116	0.100086	0.106961	-0.00687507	36001	1	0.460332	0.39316	0.0671722	9163	177
ENSG00000183230	ENSG00000183230.16	CTNNA3	10	65912518	67696169	-	11136	protein_coding	51	4	55	0.336	0.027	0.0803571	0.605805	0.70129	-0.0954841	10118	4	0.527819	0.657686	-0.129866	5746	81
ENSG00000259417	ENSG00000259417.2	CTXND1	15	80195484	80252213	-	6890	protein_coding	0	28	28	0	0.192	19.2	0.318955	0.281579	0.0373761	23130	3	0.662125	0.610875	0.0512509	12338	17
ENSG00000279303	ENSG00000279303.1	CU634019.3	21	7135334	7137789	-	2456	TEC	11	2	13	0.073	0.014	0.191781
ENSG00000280179	ENSG00000280179.1	CU639417.5	21	6084364	6091407	-	3973	lincRNA	10	56	66	0.066	0.384	5.81818
ENSG00000138161	ENSG00000138161.13	CUZD1	10	122832149	122850793	-	3464	protein_coding	127	15	142	0.837	0.103	0.123059	0.444477	0.449385	-0.00490788	39872	16	0.557515	0.641076	-0.0835605	8808	38
ENSG00000163739	ENSG00000163739.4	CXCL1	4	73869393	73871242	+	1296	protein_coding	29	6	35	0.191	0.041	0.21466	0.233725	0.345429	-0.111704	6572	10	0.603566	0.633418	-0.0298519	20089	2
ENSG00000145824	ENSG00000145824.12	CXCL14	5	135570679	135579279	-	1975	protein_coding	44	1	45	0.29	0.007	0.0241379	0.293443	0.374851	-0.0814079	9893	11	0.26169	0.26961	-0.00791921	30864	8
ENSG00000169429	ENSG00000169429.10	CXCL8	4	73740506	73743716	+	2274	protein_coding	25	5	30	0.165	0.034	0.206061	0.456524	0.501246	-0.0447225	17523	2	0.470126	0.487339	-0.0172128	26347	2
ENSG00000140465	ENSG00000140465.13	CYP1A1	15	74719542	74725610	-	3435	protein_coding	455	97	552	2.999	0.666	0.222074	0.258733	0.315532	-0.0567993	14653	29	0.704444	0.745452	-0.0410077	20355	8
ENSG00000140505	ENSG00000140505.6	CYP1A2	15	74748844	74756202	+	2728	protein_coding	33	5	38	0.218	0.034	0.155963	0.653692	0.757512	-0.10382	7271	6	0.484729	0.579051	-0.0943214	5713	7
ENSG00000135929	ENSG00000135929.8	CYP27A1	2	218781749	218815293	+	2983	protein_coding	83	12	95	0.547	0.082	0.149909	0.62608	0.581531	0.0445498	22078	8	0.573093	0.602967	-0.0298743	20077	12
ENSG00000108242	ENSG00000108242.12	CYP2C18	10	94683621	94736190	+	2418	protein_coding	12	2	14	0.079	0.014	0.177215	0.474251	0.608332	-0.134081	6453	11	0.280425	0.488826	-0.208401	1916	4
ENSG00000138109	ENSG00000138109.10	CYP2C9	10	94938658	94989391	+	3358	protein_coding	11	2	13	0.073	0.014	0.191781	0.0799903	0.497483	-0.417493	269	2	0.161862	0.306017	-0.144154	3111	3
ENSG00000130649	ENSG00000130649.9	CYP2E1	10	133520406	133561220	+	9621	protein_coding	40	5	45	0.264	0.034	0.128788	0.334332	0.403797	-0.0694652	12254	9	0.343188	0.588271	-0.245082	1487	38
ENSG00000171903	ENSG00000171903.16	CYP4F11	19	15912367	15934867	-	4027	protein_coding	67	442	509	0.442	3.035	6.86652	0.180941	0.172079	0.00886242	34351	6	0.615106	0.505881	0.109226	5527	7
ENSG00000226562	ENSG00000226562.3	CYP4F26P	9	33580695	33605293	+	1137	lincRNA	15	3	18	0.099	0.021	0.212121						0.717501	0.793975	-0.0764742	13673	3
ENSG00000186529	ENSG00000186529.15	CYP4F3	19	15640897	15662825	+	5517	protein_coding	1	50	51	0.007	0.343	49	0.217512	0.170607	0.0469045	16887	4	0.244256	0.13257	0.111686	4500	7
ENSG00000170891	ENSG00000170891.10	CYTL1	4	5014586	5019472	-	1003	protein_coding	0	0	0	0	0		0.411485	0.828261	-0.416776	1900	10	0.324091	0.726992	-0.402902	838	4
ENSG00000226759	ENSG00000226759.7	DAB1-AS1	1	57860532	57880905	+	4336	antisense	0	0	0	0	0		0.0606304	0.45099	-0.390359	383	4	0.247661	0.541848	-0.294187	648	8
ENSG00000165659	ENSG00000276644.4	DACH1	13	71437966	71867192	-	5389	protein_coding	25	297	322	0.165	2.039	12.3576	0.0770505	0.0831855	-0.00613509	36684	11	0.610533	0.646334	-0.035801	20335	35
ENSG00000126733	ENSG00000126733.20	DACH2	X	86148458	86832604	+	7039	protein_coding	41	3	44	0.27	0.021	0.0777778	0.0890191	0.0814092	0.0076099	35343	13	0.16934	0.359169	-0.189829	2000	8
ENSG00000164488	ENSG00000164488.11	DACT2	6	168292830	168319754	-	4223	protein_coding	23	2	25	0.152	0.014	0.0921053	0.457403	0.432109	0.0252942	29750	11	0.549738	0.703168	-0.15343	4845	24
ENSG00000182346	ENSG00000182346.18	DAOA	13	105465867	105491034	+	2295	protein_coding	0	0	0	0	0		0.054266	0.689364	-0.635098	14	4	0.118734	0.766059	-0.647325	18	5
ENSG00000232307	ENSG00000232307.1	DAOA-AS1	13	105459055	105505681	-	2482	antisense	0	0	0	0	0		0.146739	0.73069	-0.583951	50	5	0.11046	0.746701	-0.63624	7	10
ENSG00000070190	ENSG00000070190.12	DAPP1	4	99816833	99870154	+	4548	protein_coding	9	91	100	0.059	0.625	10.5932	0.729341	0.750565	-0.021224	27150	7	0.669755	0.719137	-0.0493822	12885	17
ENSG00000173077	ENSG00000173077.14	DEC1	9	114850968	115402644	+	4707	protein_coding	0	0	0	0	0		0.0720016	0.463381	-0.391379	373	3	0.0960232	0.347144	-0.251121	1037	30
ENSG00000175084	ENSG00000175084.11	DES	2	219418377	219426739	+	2464	protein_coding	4	24	28	0.026	0.165	6.34615	0.794597	0.833112	-0.0385146	28191	11	0.742252	0.786717	-0.0444644	19338	15
ENSG00000157680	ENSG00000157680.15	DGKI	7	137381037	137847092	-	15549	protein_coding	12	2	14	0.079	0.014	0.177215	0.62779	0.596511	0.031279	24087	9	0.214476	0.41631	-0.201835	1667	71
ENSG00000162496	ENSG00000162496.8	DHRS3	1	12567910	12617731	-	3036	protein_coding	248	1996	2244	1.635	13.705	8.38226	0.0540661	0.0550211	-0.00095497	43011	17	0.527701	0.523413	0.00428782	32647	33
ENSG00000211448	ENSG00000211448.11	DIO2	14	80197527	80387757	-	7494	protein_coding	11	2	13	0.073	0.014	0.191781	0.742697	0.855701	-0.113004	13377	2	0.478019	0.629486	-0.151467	4428	27
ENSG00000107984	ENSG00000107984.9	DKK1	10	52314296	52318042	+	2206	protein_coding	52	219	271	0.343	1.504	4.38484	0.378505	0.394557	-0.0160518	37350	12	0.212812	0.212295	0.000516283	34505	10
ENSG00000104901	ENSG00000104901.6	DKKL1	19	49361783	49375116	+	1461	protein_coding	11	1	12	0.073	0.007	0.0958904	0.0626062	0.067139	-0.00453281	38371	7	0.11857	0.136595	-0.0180247	32905	18
ENSG00000105877	ENSG00000105877.17	DNAH11	7	21543215	21901839	+	15998	protein_coding	686	73	759	4.522	0.501	0.110792	0.197456	0.202991	-0.00553508	37289	10	0.494644	0.543444	-0.0488001	13046	34
ENSG00000183914	ENSG00000183914.14	DNAH2	17	7717354	7833744	+	17231	protein_coding	124	28	152	0.817	0.192	0.235006	0.091431	0.106954	-0.0155231	40086	10	0.465917	0.593748	-0.127832	4187	69
ENSG00000007174	ENSG00000007174.17	DNAH9	17	11598431	11969748	+	16980	protein_coding	64	8	72	0.422	0.055	0.130332	0.139575	0.127166	0.0124095	31881	14	0.140881	0.206618	-0.0657373	9168	48
ENSG00000120675	ENSG00000120675.5	DNAJC15	13	43023203	43114224	+	8042	protein_coding	41	0	41	0.27	0	0.037037	0.74399	0.789902	-0.0459116	24263	8	0.652257	0.713331	-0.061074	10160	13
ENSG00000224165	ENSG00000224165.5	DNAJC27-AS1	2	24971390	25039694	+	5651	antisense	15	2	17	0.099	0.014	0.141414	0.386562	0.33512	0.0514419	28247	4	0.298652	0.336046	-0.0373942	16890	23
ENSG00000272636	ENSG00000272636.3	DOC2B	17	142789	181636	-	6448	protein_coding	131	27	158	0.864	0.185	0.21412	0.430383	0.453089	-0.0227052	42278	10	0.563425	0.664455	-0.10103	8334	18
ENSG00000101134	ENSG00000101134.11	DOK5	20	54475597	54651171	+	2604	protein_coding	96	1	97	0.633	0.007	0.0110585	0.213359	0.232179	-0.0188203	28099	9	0.0909522	0.424765	-0.333812	425	23
ENSG00000175920	ENSG00000175920.17	DOK7	4	3463311	3501473	+	4031	protein_coding	110	577	687	0.725	3.962	5.46483	0.138388	0.164903	-0.0265154	24273	11	0.526356	0.579344	-0.0529876	11873	56
ENSG00000197635	ENSG00000197635.9	DPP4	2	161992241	162074542	-	5009	protein_coding	14	0	14	0.092	0	0.108696	0.282592	0.442978	-0.160386	8184	7	0.340569	0.495115	-0.154546	3177	28
ENSG00000264743	ENSG00000264743.2	DPRXP4	17	30975387	30975954	+	568	processed_pseudogene	4	20	24	0.026	0.137	5.26923	0.800318	0.810846	-0.0105287	39985	2	0.800036	0.824232	-0.0241961	27252	1
ENSG00000140279	ENSG00000140279.12	DUOX2	15	45092650	45114344	-	9834	protein_coding	18	4	22	0.119	0.027	0.226891	0.107721	0.129339	-0.0216174	26624	13	0.384516	0.441164	-0.0566474	12311	23
ENSG00000120875	ENSG00000120875.8	DUSP4	8	29333064	29350668	-	7257	protein_coding	269	2309	2578	1.773	15.854	8.94191	0.0535613	0.0461435	0.00741788	35504	13	0.408897	0.475626	-0.0667286	24438	26
ENSG00000138166	ENSG00000138166.5	DUSP5	10	110497838	110511544	+	2615	protein_coding	49	611	660	0.323	4.195	12.9876	0.0854542	0.197019	-0.111565	6585	11	0.382225	0.483101	-0.100875	5203	21
ENSG00000139318	ENSG00000139318.7	DUSP6	12	89347232	89353271	-	4632	protein_coding	1079	5258	6337	7.113	36.102	5.0755	0.0505383	0.0556104	-0.00507219	37763	12	0.0626664	0.0916591	-0.0289927	20461	33
ENSG00000224807	ENSG00000224807.5	DUX4L9	4	190021407	190022665	-	1259	unprocessed_pseudogene	1	11	12	0.007	0.076	10.8571	0.354033	0.581788	-0.227755	3479	2	0.283986	0.26517	0.0188159	25462	1
ENSG00000254063	ENSG00000254063.2	DUXAP2	8	101366417	101367005	-	589	unprocessed_pseudogene	12	0	12	0.079	0	0.126582	0.464847	0.492814	-0.0279664	26312	1
ENSG00000244280	ENSG00000244280.1	ECEL1P2	2	232385750	232387457	-	1708	transcribed_unprocessed_pseudogene	10	1	11	0.066	0.007	0.106061	0.875502	0.899071	-0.0235686	34648	7	0.605318	0.596305	0.00901313	30387	6
ENSG00000131080	ENSG00000131080.14	EDA2R	X	66595637	66639298	-	3579	protein_coding	52	2	54	0.343	0.014	0.0408163	0.144493	0.24297	-0.0984768	13229	6	0.0962693	0.297627	-0.201358	1678	11
ENSG00000078401	ENSG00000078401.6	EDN1	6	12290363	12297194	+	2033	protein_coding	500	64	564	3.296	0.439	0.133192	0.0638435	0.0642286	-0.000385079	43871	9	0.435992	0.482361	-0.0463699	21533	3
ENSG00000243746	ENSG00000243746.1	EEF1A1P10	7	144647186	144648575	-	1390	processed_pseudogene	2	12	14	0.013	0.082	6.30769
ENSG00000115468	ENSG00000115468.11	EFHD1	2	232606057	232682781	+	3052	protein_coding	66	7	73	0.435	0.048	0.110345	0.30812	0.322393	-0.0142727	41944	13	0.456859	0.477878	-0.0210192	24434	48
ENSG00000125266	ENSG00000125266.7	EFNB2	13	106489731	106535662	-	5019	protein_coding	1225	28	1253	8.075	0.192	0.0237771	0.0704999	0.0651733	0.00532659	37481	7	0.345166	0.57472	-0.229554	2636	33
ENSG00000164318	ENSG00000164318.17	EGFLAM	5	38258409	38465021	+	5724	protein_coding	13	2	15	0.086	0.014	0.162791	0.331518	0.397028	-0.06551	12525	16	0.503782	0.57088	-0.067098	8948	73
ENSG00000135373	ENSG00000135373.12	EHF	11	34621093	34661057	+	4386	protein_coding	1214	261	1475	8.003	1.792	0.223916	0.417525	0.282104	0.135421	5045	6	0.487898	0.42929	0.0586073	10544	33
ENSG00000255150	ENSG00000255150.2	EID3	12	104303739	104305205	+	1467	protein_coding	99	304	403	0.653	2.087	3.19602	0.439569	0.903522	-0.463954	1772	14	0.461219	0.89547	-0.434251	1366	5
ENSG00000135374	ENSG00000135374.9	ELF5	11	34478793	34513805	-	4494	protein_coding	12	2	14	0.079	0.014	0.177215	0.728853	0.681551	0.0473017	19167	14	0.619701	0.644046	-0.0243445	33884	20
ENSG00000225968	ENSG00000225968.7	ELFN1	7	1688119	1747954	+	3845	protein_coding	105	8	113	0.692	0.055	0.0794798	0.218553	0.774408	-0.555855	421	2	0.472092	0.680547	-0.208456	2568	69
ENSG00000049540	ENSG00000049540.16	ELN	7	74027789	74069907	+	6542	protein_coding	5	24	29	0.033	0.165	5	0.375305	0.460348	-0.0850427	9364	10	0.550127	0.602046	-0.0519184	16452	35
ENSG00000119915	ENSG00000119915.4	ELOVL3	10	102226328	102229589	+	1371	protein_coding	6	29	35	0.04	0.199	4.975	0.248713	0.254188	-0.0054745	37991	14	0.254156	0.233631	0.0205246	24581	5
ENSG00000170571	ENSG00000170571.11	EMB	5	50396192	50443248	-	5257	protein_coding	127	23	150	0.837	0.158	0.188769	0.0171657	0.0282145	-0.0110488	32769	1	0.280399	0.326304	-0.0459052	26757	25
ENSG00000163064	ENSG00000163064.6	EN1	2	118842171	118847678	-	2886	protein_coding	24	2	26	0.158	0.014	0.0886076	0.379959	0.406363	-0.0264039	24327	15	0.424184	0.630074	-0.20589	6315	28
ENSG00000171617	ENSG00000171617.13	ENC1	5	74627406	74641424	-	5858	protein_coding	4276	54	4330	28.188	0.371	0.0131616	0.125997	0.135422	-0.0094258	33933	8	0.254937	0.340442	-0.085505	14822	18
ENSG00000106123	ENSG00000106123.11	EPHB6	7	142855061	142871094	+	5325	protein_coding	51	12	63	0.336	0.082	0.244048	0.0686405	0.0466462	0.0219943	26434	8	0.251378	0.517336	-0.265958	1041	31
ENSG00000139055	ENSG00000139055.6	ERP27	12	14914035	14939082	-	2426	protein_coding	21	2	23	0.138	0.014	0.101449	0.875422	0.890777	-0.0153548	38426	5	0.586293	0.660479	-0.0741863	10457	14
ENSG00000233056	ENSG00000233056.2	ERVH48-1	21	42916803	42925646	-	2842	lincRNA	9	2	11	0.059	0.014	0.237288	0.731583	0.838341	-0.106758	12608	6	0.181568	0.286394	-0.104827	4928	1
ENSG00000196482	ENSG00000196482.16	ESRRG	1	216503246	217137755	-	10912	protein_coding	53	9	62	0.349	0.062	0.17765	0.543964	0.803568	-0.259604	4073	12	0.290748	0.523905	-0.233156	1965	107
ENSG00000134954	ENSG00000134954.14	ETS1	11	128458761	128587558	-	7149	protein_coding	31	1	32	0.204	0.007	0.0343137	0.0922942	0.119911	-0.0276172	23767	6	0.133072	0.295232	-0.16216	2575	76
ENSG00000175832	ENSG00000175832.12	ETV4	17	43527844	43579620	-	3607	protein_coding	287	1121	1408	1.892	7.697	4.06818						0.245346	0.30159	-0.0562443	11064	45
ENSG00000212766	ENSG00000212766.9	EWSAT1	15	69072926	69095820	+	3576	lincRNA	15	3	18	0.099	0.021	0.212121	0.793992	0.841776	-0.0477841	26277	5	0.399183	0.446642	-0.0474592	16291	25
ENSG00000104313	ENSG00000104313.18	EYA1	8	71197433	71592025	-	9418	protein_coding	28	3	31	0.185	0.021	0.113514	0.11623	0.161581	-0.0453516	38080	11	0.178615	0.433785	-0.255169	1529	20
ENSG00000064655	ENSG00000064655.18	EYA2	20	46894624	47188844	+	3618	protein_coding	76	5	81	0.501	0.034	0.0678643	0.228768	0.448541	-0.219773	5274	7	0.231409	0.596991	-0.365583	472	86
ENSG00000126218	ENSG00000126218.11	F10	13	113122814	113149529	+	2356	protein_coding	1	16	17	0.007	0.11	15.7143	0.470344	0.65761	-0.187265	4944	13	0.760932	0.798417	-0.037485	21286	30
ENSG00000181104	ENSG00000181104.6	F2R	5	76716043	76735781	+	4066	protein_coding	362	4361	4723	2.386	29.943	12.5495	0.348821	0.273255	0.0755653	10759	16	0.51679	0.592386	-0.0755953	7667	10
ENSG00000164220	ENSG00000164220.6	F2RL2	5	76615482	76623434	-	3429	protein_coding	1	182	183	0.007	1.25	178.571	0.272222	0.353396	-0.0811742	9933	5	0.609139	0.640454	-0.0313146	19458	4
ENSG00000117525	ENSG00000117525.13	F3	1	94529225	94541800	-	2875	protein_coding	165	888	1053	1.088	6.097	5.60386	0.177908	0.182689	-0.00478062	38102	14	0.236124	0.301504	-0.0653802	9231	10
ENSG00000121769	ENSG00000121769.7	FABP3	1	31365625	31376850	-	1026	protein_coding	3	28	31	0.02	0.192	9.6	0.720717	0.707014	0.0137036	37816	1	0.384816	0.57478	-0.189964	2037	17
ENSG00000179083	ENSG00000179083.6	FAM133A	X	93674013	93712274	+	3381	protein_coding	15	1	16	0.099	0.007	0.0707071	0.0558728	0.0551757	0.000697108	43402	12	0.125901	0.151937	-0.0260354	21882	6
ENSG00000204677	ENSG00000204677.10	FAM153C	5	178006405	178055559	+	4285	protein_coding	11	2	13	0.073	0.014	0.191781	0.67423	0.811903	-0.137672	8169	3	0.622011	0.672529	-0.0505179	15119	15
ENSG00000154319	ENSG00000154319.14	FAM167A	8	11421463	11475908	-	5033	protein_coding	142	16	158	0.936	0.11	0.117521	0.362889	0.389455	-0.0265657	24252	2	0.3405	0.483079	-0.14258	3947	54
ENSG00000182103	ENSG00000182103.4	FAM181B	11	82729941	82733864	-	3924	protein_coding	26	6	32	0.171	0.041	0.239766	0.297501	0.315415	-0.017914	40775	10	0.533699	0.528194	0.00550464	32050	6
ENSG00000125804	ENSG00000125804.13	FAM182A	20	26054655	26086917	+	5787	processed_transcript	13	3	16	0.086	0.021	0.244186						0.452766	0.52306	-0.0702942	9597	1
ENSG00000164556	ENSG00000164556.7	FAM183BP	7	38685346	38687037	-	1595	processed_pseudogene	10	1	11	0.066	0.007	0.106061	0.584762	0.697966	-0.113204	10535	4	0.641004	0.730133	-0.0891296	9892	3
ENSG00000164125	ENSG00000164125.15	FAM198B	4	158124474	158173318	-	7880	protein_coding	441	2041	2482	2.907	14.014	4.82078	0.408175	0.584109	-0.175933	3345	7	0.428252	0.632123	-0.203871	1990	19
ENSG00000248429	ENSG00000248429.5	FAM198B-AS1	4	158170752	158202877	+	5639	antisense	18	174	192	0.119	1.195	10.042	0.59018	0.829721	-0.23954	2777	7	0.500982	0.608879	-0.107896	4737	21
ENSG00000183114	ENSG00000183114.7	FAM43B	1	20552439	20555010	+	2572	protein_coding	2	9	11	0.013	0.062	4.76923	0.497283	0.557585	-0.0603013	16817	10	0.318535	0.245112	0.0734225	7963	9
ENSG00000255052	ENSG00000255052.4	FAM66D	8	12115782	12177550	+	918	antisense	13	1	14	0.086	0.007	0.0813953	0.265129	0.281032	-0.0159033	40822	4	0.367731	0.465977	-0.0982456	5397	26
ENSG00000162771	ENSG00000162771.7	FAM71A	1	212624474	212626778	+	2305	protein_coding	17	3	20	0.112	0.021	0.1875	0.73214	0.774357	-0.0422172	25817	8	0.727106	0.773466	-0.0463599	20256	4
ENSG00000105523	ENSG00000105523.3	FAM83E	19	48600810	48614854	-	2529	protein_coding	80	12	92	0.527	0.082	0.155598	0.585356	0.665312	-0.0799558	15113	3	0.629006	0.749366	-0.12036	5678	31
ENSG00000177138	ENSG00000177138.15	FAM9B	X	9024232	9164639	-	6843	protein_coding	0	0	0	0	0							0.224459	0.604235	-0.379776	303	21
ENSG00000165323	ENSG00000165323.15	FAT3	11	92352096	92896470	+	19280	protein_coding	1386	20	1406	9.137	0.137	0.014994	0.375588	0.855426	-0.479839	1387	6	0.394429	0.726362	-0.331933	1475	74
ENSG00000164616	ENSG00000164616.15	FBXL21	5	135930317	135951591	+	3872	transcribed_unitary_pseudogene	18	100	118	0.119	0.687	5.77311	0.207181	0.203066	0.00411531	43890	11	0.478833	0.422781	0.056052	21344	13
ENSG00000183580	ENSG00000183580.9	FBXL7	5	15500196	15939795	+	4854	protein_coding	51	8	59	0.336	0.055	0.16369	0.0419896	0.0398637	0.00212592	41441	7	0.169563	0.383695	-0.214132	1466	82
ENSG00000229231	ENSG00000229231.1	FEM1AP1	21	13762338	13764332	+	1995	processed_pseudogene	14	1	15	0.092	0.007	0.076087	0.496423	0.557395	-0.0609713	17944	4	0.414658	0.453547	-0.0388892	16304	5
ENSG00000149557	ENSG00000149557.12	FEZ1	11	125442881	125592568	-	5937	protein_coding	198	17	215	1.305	0.117	0.0896552	0.38937	0.409943	-0.0205732	37827	11	0.344071	0.531404	-0.187333	3608	33
ENSG00000129682	ENSG00000129682.15	FGF13	X	138614731	139222777	-	20681	protein_coding	177	6	183	1.167	0.041	0.0351328						0.206618	0.379504	-0.172886	2590	62
ENSG00000066468	ENSG00000066468.22	FGFR2	10	121478334	121598458	-	7578	protein_coding	28	3	31	0.185	0.021	0.113514	0.276089	0.169369	0.106719	7005	8	0.27246	0.458683	-0.186222	1995	87
ENSG00000115641	ENSG00000115641.18	FHL2	2	105357712	105438513	-	6626	protein_coding	336	1435	1771	2.215	9.853	4.44831	0.684609	0.737397	-0.052788	21599	9	0.54779	0.631737	-0.0839475	6725	60
ENSG00000125848	ENSG00000125848.9	FLRT3	20	14322988	14337616	-	5190	protein_coding	19	0	19	0.125	0	0.08	0.215433	0.255063	-0.0396301	39353	9	0.202941	0.330467	-0.127527	6578	6
ENSG00000122176	ENSG00000122176.10	FMOD	1	203340628	203351758	-	3310	protein_coding	12	58	70	0.079	0.398	5.03797	0.378296	0.545199	-0.166903	3666	12	0.512079	0.629457	-0.117378	4216	13
ENSG00000231110	ENSG00000231110.1	FO393408.1	X	140216035	140216804	-	582	lincRNA	0	0	0	0	0		0.228638	0.721016	-0.492377	603	3
ENSG00000229492	ENSG00000229492.1	FO681548.1	22	17418697	17419828	+	1132	processed_pseudogene	18	4	22	0.119	0.027	0.226891	0.659337	0.667153	-0.00781678	41693	2	0.551728	0.544518	0.00720945	31448	1
ENSG00000086205	ENSG00000086205.17	FOLH1	11	49146635	49208670	-	3824	protein_coding	58	7	65	0.382	0.048	0.125654	0.167823	0.246068	-0.0782443	10966	8	0.287937	0.370851	-0.0829139	7038	11
ENSG00000175592	ENSG00000175592.8	FOSL1	11	65892049	65900573	-	1887	protein_coding	60	280	340	0.396	1.922	4.85354	0.173707	0.18987	-0.0161631	37380	11	0.347728	0.351002	-0.00327352	34188	8
ENSG00000137273	ENSG00000137273.4	FOXF2	6	1389576	1395603	+	2451	protein_coding	17	2	19	0.112	0.014	0.125	0.43864	0.570082	-0.131441	10698	7	0.483851	0.684707	-0.200856	4047	16
ENSG00000278927	ENSG00000278927.1	FP236240.1	21	6550749	6553955	-	1052	lincRNA	0	10	10	0	0.069	6.9
ENSG00000280172	ENSG00000280172.1	FP475955.4	21	6897291	6899280	+	1990	processed_pseudogene	10	0	10	0.066	0	0.151515
ENSG00000205097	ENSG00000205097.6	FRG2	4	190024351	190027257	-	2103	protein_coding	3	12	15	0.02	0.082	4.1	0.674981	0.801025	-0.126044	10893	3
ENSG00000236663	ENSG00000236663.1	FRGCA	21	43140523	43141092	-	422	antisense	1	13	14	0.007	0.089	12.7143	0.539246	0.632615	-0.0933687	10727	5	0.805999	0.828117	-0.0221184	27897	1
ENSG00000151474	ENSG00000151474.21	FRMD4A	10	13643706	14462142	-	13328	protein_coding	40	3	43	0.264	0.021	0.0795455	0.322922	0.573555	-0.250633	1732	3	0.281959	0.462668	-0.180709	2118	270
ENSG00000114541	ENSG00000114541.14	FRMD4B	3	69169990	69542583	-	9993	protein_coding	25	144	169	0.165	0.989	5.99394	0.0757054	0.0622938	0.0134116	31267	6	0.434724	0.492859	-0.058135	12130	87
ENSG00000171877	ENSG00000171877.20	FRMD5	15	43870761	44195252	-	6673	protein_coding	29	126	155	0.191	0.865	4.5288	0.063625	0.060658	0.00296703	40314	12	0.550172	0.535218	0.0149538	28653	62
ENSG00000223487	ENSG00000223487.1	FRMPD4-AS1	X	12373167	12375133	-	285	antisense	0	0	0	0	0		0.178453	0.643068	-0.464615	152	3
ENSG00000167996	ENSG00000167996.15	FTH1	11	61959718	61967660	-	2030	protein_coding	8726	58681	67407	57.524	402.908	7.00417	0.223608	0.216103	0.00750519	36417	14	0.223802	0.43749	-0.213688	2031	9
ENSG00000223361	ENSG00000223361.5	FTH1P10	5	17353695	17354624	-	930	transcribed_processed_pseudogene	63	564	627	0.415	3.872	9.33012	0.582713	0.618631	-0.0359172	23627	5	0.589505	0.619484	-0.0299793	20037	4
ENSG00000237264	ENSG00000237264.4	FTH1P11	8	81521682	81522232	-	551	processed_pseudogene	23	134	157	0.152	0.92	6.05263	0.765175	0.785276	-0.0201012	36453	6	0.807091	0.852421	-0.0453303	21376	1
ENSG00000234975	ENSG00000234975.6	FTH1P2	1	228687415	228687826	+	412	processed_pseudogene	5	25	30	0.033	0.172	5.21212
ENSG00000226564	ENSG00000226564.1	FTH1P20	2	180872867	180873414	-	548	processed_pseudogene	20	121	141	0.132	0.831	6.29545	0.767132	0.788652	-0.02152	34939	3	0.915417	0.904891	0.0105258	31824	1
ENSG00000242992	ENSG00000242992.3	FTH1P4	3	128764466	128765018	-	553	processed_pseudogene	0	13	13	0	0.089	8.9	0.664911	0.677675	-0.0127636	38147	5	0.548237	0.553432	-0.00519498	32192	2
ENSG00000232187	ENSG00000232187.1	FTH1P7	13	22696023	22696574	-	552	processed_pseudogene	1	19	20	0.007	0.13	18.5714	0.603314	0.742672	-0.139358	9255	1	0.603314	0.742672	-0.139358	6312	1
ENSG00000219507	ENSG00000219507.4	FTH1P8	X	148052233	148052746	+	514	processed_pseudogene	3	28	31	0.02	0.192	9.6	0.557506	0.611674	-0.054168	21008	4	0.649981	0.746509	-0.0965282	9662	2
ENSG00000123689	ENSG00000123689.5	G0S2	1	209675420	209676388	+	866	protein_coding	1	29	30	0.007	0.199	28.4286	0.164099	0.391708	-0.22761	2005	11	0.201312	0.538098	-0.336786	408	3
ENSG00000166206	ENSG00000166206.14	GABRB3	15	26543546	26939539	-	13886	protein_coding	285	4	289	1.879	0.027	0.0143693	0.0670812	0.401525	-0.334444	687	4	0.167433	0.276293	-0.108859	4680	132
ENSG00000182256	ENSG00000182256.12	GABRG3	15	26971282	27541991	+	12595	protein_coding	20	0	20	0.132	0	0.0757576	0.302108	0.238994	0.0631144	12998	16	0.174966	0.399376	-0.224201	1314	79
ENSG00000236993	ENSG00000236993.2	GAPDHP21	10	55667341	55668350	-	1010	processed_pseudogene	2	9	11	0.013	0.062	4.76923	0.851218	0.867053	-0.0158349	38068	1	0.851218	0.867053	-0.0158349	30112	1
ENSG00000235587	ENSG00000235587.2	GAPDHP65	X	46439709	46440714	-	1006	processed_pseudogene	2	8	10	0.013	0.055	4.23077
ENSG00000007237	ENSG00000007237.18	GAS7	17	9910609	10198551	-	10100	protein_coding	136	0	136	0.897	0	0.0111483	0.190035	0.080718	0.109317	6782	4	0.136003	0.381201	-0.245198	1097	135
ENSG00000117226	ENSG00000117226.11	GBP3	1	89006666	89022894	-	4297	protein_coding	5	43	48	0.033	0.295	8.93939	0.421784	0.303641	0.118143	6091	1	0.830703	0.777038	0.053665	19057	2
ENSG00000156466	ENSG00000156466.9	GDF6	8	96142330	96160792	-	3701	protein_coding	40	2	42	0.264	0.014	0.0530303	0.180959	0.183268	-0.00230962	41173	9	0.520883	0.674438	-0.153555	5164	34
ENSG00000178795	ENSG00000178795.9	GDPD4	11	77216558	77301687	-	3188	protein_coding	0	13	13	0	0.089	8.9	0.712146	0.748837	-0.0366906	27927	7	0.617824	0.644366	-0.0265429	21621	19
ENSG00000151892	ENSG00000151892.14	GFRA1	10	116056925	116273467	-	9678	protein_coding	694	33	727	4.575	0.227	0.0496175	0.0643211	0.0934256	-0.0291045	26568	16	0.318768	0.58156	-0.262792	1868	63
ENSG00000179855	ENSG00000179855.6	GIPC3	19	3585553	3593541	+	4348	protein_coding	375	75	450	2.472	0.515	0.208333	0.299703	0.288297	0.0114062	32521	6	0.538105	0.559273	-0.0211678	28287	8
ENSG00000152661	ENSG00000152661.7	GJA1	6	121435577	121449727	+	3037	protein_coding	3333	762	4095	21.972	5.232	0.238121	0.404625	0.487044	-0.0824187	11045	4	0.415847	0.440854	-0.025007	22360	10
ENSG00000189280	ENSG00000189280.3	GJB5	1	34755047	34758512	+	1355	protein_coding	1	21	22	0.007	0.144	20.5714	0.554955	0.679058	-0.124102	7504	9	0.640943	0.719782	-0.0788391	8822	11
ENSG00000121742	ENSG00000121742.17	GJB6	13	20221962	20232395	-	3300	protein_coding	31	5	36	0.204	0.034	0.166667	0.418238	0.423246	-0.005008	42826	10	0.66041	0.716208	-0.0557979	18634	21
ENSG00000166105	ENSG00000166105.15	GLB1L3	11	134274245	134319564	+	8945	protein_coding	22	0	22	0.145	0	0.0689655	0.347701	0.546898	-0.199197	3375	3	0.297073	0.412901	-0.115828	4285	30
ENSG00000074047	ENSG00000074047.21	GLI2	2	120735623	120992653	+	7341	protein_coding	11	2	13	0.073	0.014	0.191781	0.200152	0.267464	-0.0673122	14058	4	0.431564	0.603205	-0.171642	3877	197
ENSG00000106571	ENSG00000106571.13	GLI3	7	41960950	42237870	-	10950	protein_coding	56	7	63	0.369	0.048	0.130081	0.236	0.254722	-0.0187219	28150	11	0.263954	0.51225	-0.248296	1404	96
ENSG00000065325	ENSG00000065325.12	GLP2R	17	9822206	9892102	+	6052	protein_coding	2	0	2	0.013	0	0.769231	0.351919	0.646111	-0.294192	1202	4	0.223101	0.623356	-0.400255	253	27
ENSG00000114349	ENSG00000114349.9	GNAT1	3	50191612	50196516	+	2754	protein_coding	9	1	10	0.059	0.007	0.118644	0.584954	0.654508	-0.0695539	16257	7	0.347926	0.407697	-0.059771	10327	11
ENSG00000168243	ENSG00000168243.10	GNG4	1	235547687	235650754	-	5401	protein_coding	25	106	131	0.165	0.728	4.41212	0.840254	0.821164	0.0190892	33716	10	0.565835	0.609076	-0.0432404	20333	58
ENSG00000261480	ENSG00000188626.6	GOLGA8M	15	28701954	28738384	-	2202	protein_coding	17	3	20	0.112	0.021	0.1875	0.0430292	0.0410386	0.00199064	41602	7	0.22269	0.222885	-0.000195288	34659	4
ENSG00000261739	ENSG00000261739.2	GOLGA8S	15	23354748	23367231	+	4349	protein_coding	13	3	16	0.086	0.021	0.244186						0.495727	0.520748	-0.0250211	22674	1
ENSG00000174567	ENSG00000174567.7	GOLT1A	1	204198160	204214092	-	1136	protein_coding	9	2	11	0.059	0.014	0.237288	0.538751	0.438288	0.100463	7606	11	0.517276	0.506789	0.0104875	29639	12
ENSG00000138678	ENSG00000138678.10	GPAT3	4	83535914	83605875	+	3468	protein_coding	52	206	258	0.343	1.414	4.12245	0.0995923	0.104139	-0.00454706	38352	20	0.353416	0.387342	-0.0339255	18331	33
ENSG00000183484	ENSG00000183484.11	GPR132	14	105049389	105065445	-	4200	protein_coding	36	4	40	0.237	0.027	0.113924	0.64444	0.705686	-0.0612458	15684	11	0.688967	0.775864	-0.0868977	10145	15
ENSG00000204882	ENSG00000204882.3	GPR20	8	141356500	141367267	-	1515	protein_coding	9	2	11	0.059	0.014	0.237288	0.269505	0.275779	-0.00627437	38493	11	0.548012	0.639109	-0.0910968	8069	18
ENSG00000183840	ENSG00000183840.6	GPR39	2	132416574	132646559	+	3387	protein_coding	34	7	41	0.224	0.048	0.214286	0.0878109	0.109023	-0.0212119	26859	10	0.27168	0.580154	-0.308475	681	43
ENSG00000155269	ENSG00000155269.11	GPR78	4	8558725	8619761	+	8362	protein_coding	2	14	16	0.013	0.096	7.38462	0.638473	0.778979	-0.140505	9552	2	0.365194	0.437778	-0.0725837	9020	72
ENSG00000211445	ENSG00000211445.11	GPX3	5	151020438	151028993	+	3163	protein_coding	3358	13722	17080	22.137	94.216	4.25604	0.251915	0.286886	-0.034971	36676	15	0.515942	0.539426	-0.0234839	30984	13
ENSG00000023171	ENSG00000023171.17	GRAMD1B	11	123358428	123627774	+	14863	protein_coding	107	4	111	0.705	0.027	0.0382979	0.215616	0.464959	-0.249344	1606	8	0.169321	0.428797	-0.259477	951	57
ENSG00000116032	ENSG00000116032.5	GRIN3B	19	1000419	1009732	+	3281	protein_coding	232	25	257	1.529	0.172	0.112492	0.332522	0.293841	0.0386817	22300	5	0.671651	0.704914	-0.0332633	27809	20
ENSG00000179603	ENSG00000179603.17	GRM8	7	126438598	127253294	-	6457	protein_coding	3	16	19	0.02	0.11	5.5	0.0498951	0.0488012	0.0010939	42820	6	0.54268	0.503139	0.0395405	16067	64
ENSG00000133937	ENSG00000133937.4	GSC	14	94768216	94770230	-	1264	protein_coding	26	2	28	0.171	0.014	0.0818713	0.257903	0.300281	-0.0423783	38005	11	0.565615	0.652904	-0.0872883	18291	14
ENSG00000104518	ENSG00000104518.10	GSDMD	8	143553207	143563062	+	5116	protein_coding	1	48	49	0.007	0.33	47.1429	0.470072	0.771664	-0.301593	3202	6	0.603634	0.729011	-0.125377	6497	24
ENSG00000189369	ENSG00000189369.8	GSPT2	X	51743431	51746232	+	2802	protein_coding	0	1	1	0	0.007	0.7	0.313077	0.791097	-0.47802	597	9	0.298353	0.787475	-0.489122	249	4
ENSG00000152402	ENSG00000152402.10	GUCY1A2	11	106674012	107018524	-	16361	protein_coding	66	328	394	0.435	2.252	5.17701	0.0509496	0.04507	0.00587963	36925	10	0.40131	0.416087	-0.0147773	30072	13
ENSG00000121764	ENSG00000121764.11	HCRTR1	1	31617686	31632518	+	2558	protein_coding	7	27	34	0.046	0.185	4.02174	0.216026	0.281314	-0.0652883	12572	8	0.5381	0.569413	-0.031314	19459	14
ENSG00000002746	ENSG00000002746.14	HECW1	7	43112599	43566001	+	13965	protein_coding	509	23	532	3.355	0.158	0.0470939	0.186609	0.180462	0.00614703	36672	11	0.47652	0.615356	-0.138836	4865	128
ENSG00000279066	ENSG00000279066.1	HEXD-IT1	17	82425498	82427310	+	1813	sense_intronic	4	18	22	0.026	0.124	4.76923
ENSG00000135547	ENSG00000135547.8	HEY2	6	125747664	125761269	+	2741	protein_coding	0	10	10	0	0.069	6.9	0.24195	0.249149	-0.00719924	35711	7	0.327902	0.330511	-0.00260964	33466	23
ENSG00000258777	ENSG00000258777.1	HIF1A-AS1	14	61681041	61695823	-	652	lincRNA	10	2	12	0.066	0.014	0.212121	0.102015	0.0876266	0.0143885	43685	12	0.260947	0.273792	-0.0128449	34663	16
ENSG00000198339	ENSG00000276180.1	HIST1H4I	6	27138588	27139881	+	1294	protein_coding	19	4	23	0.125	0.027	0.216	0.777564	0.808527	-0.0309632	30266	9	0.76386	0.814928	-0.051068	19017	7
ENSG00000160883	ENSG00000160883.10	HK3	5	176880869	176899332	-	3290	protein_coding	12	1	13	0.079	0.007	0.0886076	0.726875	0.784491	-0.0576155	20665	9	0.591767	0.709211	-0.117444	6637	23
ENSG00000156510	ENSG00000156510.12	HKDC1	10	69220303	69267559	+	4259	protein_coding	4	34	38	0.026	0.233	8.96154	0.405984	0.500988	-0.0950042	8221	7	0.541556	0.613062	-0.0715059	10035	27
ENSG00000242574	ENSG00000242574.8	HLA-DMB	6	32934629	32941070	-	4655	protein_coding	34	177	211	0.224	1.215	5.42411	0.0612984	0.10173	-0.0404313	18882	14	0.644973	0.621509	0.0234637	32820	30
ENSG00000204252	ENSG00000204252.13	HLA-DOA	6	33004178	33009612	-	4012	protein_coding	1	13	14	0.007	0.089	12.7143	0.568783	0.634252	-0.0654695	12536	23	0.607451	0.664407	-0.056956	12605	44
ENSG00000236459	ENSG00000236459.1	HNRNPA1P22	3	42889361	42890306	+	946	processed_pseudogene	11	0	11	0.073	0	0.136986
ENSG00000179172	ENSG00000179172.9	HNRNPCL1	1	12847408	12848725	-	1108	protein_coding	0	1	1	0	0.007	0.7	0.201714	0.616767	-0.415053	611	7	0.246648	0.696826	-0.450179	398	7
ENSG00000179412	ENSG00000179412.10	HNRNPCL4	1	13164586	13165467	-	882	protein_coding	0	0	0	0	0		0.213416	0.61947	-0.406053	784	6	0.340104	0.811388	-0.471284	711	4
ENSG00000120093	ENSG00000120093.11	HOXB3	17	48548870	48604912	-	7456	protein_coding	69	443	512	0.455	3.042	6.68571	0.375421	0.39325	-0.0178283	28640	10	0.479394	0.559929	-0.0805351	10459	179
ENSG00000182742	ENSG00000182742.5	HOXB4	17	48575513	48580111	-	3757	protein_coding	14	132	146	0.092	0.906	9.84783	0.582587	0.469482	0.113105	7119	6	0.233227	0.243268	-0.0100411	30096	25
ENSG00000120075	ENSG00000120075.5	HOXB5	17	48591257	48593961	-	2041	protein_coding	17	148	165	0.112	1.016	9.07143	0.495168	0.448305	0.0468627	16901	13	0.594311	0.667669	-0.0733581	24501	21
ENSG00000108511	ENSG00000108511.9	HOXB6	17	48595751	48604992	-	2604	protein_coding	55	289	344	0.363	1.984	5.46556	0.406529	0.435755	-0.0292261	23079	11	0.42421	0.568283	-0.144073	4057	40
ENSG00000120068	ENSG00000120068.6	HOXB8	17	48611377	48614939	-	2051	protein_coding	2	93	95	0.013	0.639	49.1538	0.229825	0.123653	0.106171	7052	10	0.134602	0.160291	-0.0256896	22046	16
ENSG00000170689	ENSG00000170689.9	HOXB9	17	48621159	48626356	-	2581	protein_coding	43	464	507	0.283	3.186	11.258	0.229656	0.281231	-0.0515746	38936	9	0.38973	0.459406	-0.0696759	16231	14
ENSG00000233101	ENSG00000233101.10	HOXB-AS3	17	48549630	48606414	+	1913	antisense	0	15	15	0	0.103	10.3	0.661872	0.828515	-0.166643	8357	6	0.47215	0.54834	-0.0761903	12408	187
ENSG00000196639	ENSG00000196639.6	HRH1	3	11137093	11263557	+	5546	protein_coding	3	20	23	0.02	0.137	6.85	0.319699	0.404955	-0.0852558	13830	10	0.440993	0.56479	-0.123797	4808	48
ENSG00000132622	ENSG00000132622.10	HSPA12B	20	3732667	3753111	+	3151	protein_coding	4	32	36	0.026	0.22	8.46154	0.69106	0.781081	-0.0900214	13968	8	0.552697	0.627592	-0.0748949	9734	25
ENSG00000152137	ENSG00000152137.6	HSPB8	12	119178642	119221131	+	2860	protein_coding	48	7	55	0.316	0.048	0.151899	0.158197	0.259397	-0.101201	7536	9	0.189988	0.398813	-0.208825	1546	26
ENSG00000251348	ENSG00000251348.1	HSPD1P11	5	95768999	95770700	+	1702	processed_pseudogene	66	940	1006	0.435	6.454	14.8368	0.775046	0.921531	-0.146485	11137	1
ENSG00000168830	ENSG00000168830.7	HTR1E	6	86937306	87016683	+	2052	protein_coding	10	0	10	0.066	0	0.151515	0.230107	0.293111	-0.0630046	17352	12	0.3393	0.420684	-0.0813843	7054	14
ENSG00000148680	ENSG00000148680.15	HTR7	10	90740823	90857698	-	3131	protein_coding	36	4	40	0.237	0.027	0.113924	0.0871646	0.084737	0.00242761	41015	6	0.373002	0.552777	-0.179776	2968	24
ENSG00000131203	ENSG00000131203.12	IDO1	8	39902275	39928444	+	3261	protein_coding	13	0	13	0.086	0	0.116279	0.794733	0.827304	-0.0325712	30943	2	0.759885	0.814701	-0.0548161	16459	12
ENSG00000137331	ENSG00000137331.11	IER3	6	30743199	30744554	-	1356	protein_coding	28	130	158	0.185	0.893	4.82703	0.503508	0.582903	-0.079395	17436	29	0.602696	0.778229	-0.175533	4120	31
ENSG00000284779	ENSG00000167244.19	IGF2	11	2129112	2149603	-	6979	protein_coding	18	3	21	0.119	0.021	0.176471	0.215477	0.317329	-0.101852	7479	12	0.324797	0.355412	-0.0306155	34642	101
ENSG00000159217	ENSG00000159217.9	IGF2BP1	17	48997412	49055650	+	9109	protein_coding	18	91	109	0.119	0.625	5.2521	0.0917359	0.0760464	0.0156895	29783	15	0.373541	0.357533	0.0160083	26943	43
ENSG00000146678	ENSG00000146678.9	IGFBP1	7	45888357	45893668	+	1653	protein_coding	37	7	44	0.244	0.048	0.196721	0.386214	0.413751	-0.0275371	23801	8	0.293719	0.371755	-0.0780358	7394	5
ENSG00000146674	ENSG00000146674.14	IGFBP3	7	45912245	45921874	-	4571	protein_coding	56904	7135	64039	375.122	48.989	0.130595	0.660788	0.526521	0.134266	5095	20	0.44718	0.418374	0.0288065	20558	26
ENSG00000115461	ENSG00000115461.4	IGFBP5	2	216672105	216695525	-	6442	protein_coding	4966	256	5222	32.737	1.758	0.0537007	0.192675	0.199455	-0.00678023	36087	9	0.501028	0.588718	-0.08769	12175	31
ENSG00000188293	ENSG00000188293.5	IGFL1	19	46229752	46231243	+	769	protein_coding	0	33	33	0	0.227	22.7	0.180594	0.192456	-0.0118617	32258	7	0.229828	0.248671	-0.0188436	32164	3
ENSG00000268621	ENSG00000268621.5	IGFL2-AS1	19	46189166	46203083	-	1751	lincRNA	2	36	38	0.013	0.247	19	0.369124	0.511584	-0.142459	5708	1	0.43635	0.593325	-0.156975	3915	6
ENSG00000163395	ENSG00000163395.16	IGFN1	1	201190825	201228952	+	12116	protein_coding	17	2280	2297	0.112	15.655	139.777	0.495779	0.521966	-0.0261876	40059	6	0.609108	0.661152	-0.0520445	21163	24
ENSG00000147255	ENSG00000147255.18	IGSF1	X	131273506	131578899	-	7051	protein_coding	59	3	62	0.389	0.021	0.0539846	0.260887	0.742897	-0.48201	813	2	0.132156	0.248743	-0.116587	4258	17
ENSG00000144847	ENSG00000144847.12	IGSF11	3	118900557	119146068	-	4899	protein_coding	24	5	29	0.158	0.034	0.21519	0.69845	0.77262	-0.0741695	14995	19	0.40339	0.499756	-0.0963658	6707	39
ENSG00000163501	ENSG00000163501.6	IHH	2	219054420	219060467	-	2023	protein_coding	23	4	27	0.152	0.027	0.177632	0.185762	0.218712	-0.0329497	32119	12	0.513976	0.5789	-0.064924	10671	16
ENSG00000134470	ENSG00000134470.20	IL15RA	10	5943639	5978187	-	3634	protein_coding	6	34	40	0.04	0.233	5.825	0.326034	0.414029	-0.0879946	12018	9	0.424888	0.447452	-0.0225636	25355	26
ENSG00000150782	ENSG00000150782.11	IL18	11	112143251	112164117	-	2628	protein_coding	75	343	418	0.494	2.355	4.76721	0.362422	0.421266	-0.0588443	13926	7	0.462443	0.473771	-0.0113278	29235	4
ENSG00000115604	ENSG00000115604.10	IL18R1	2	102311529	102398775	+	4353	protein_coding	70	15	85	0.461	0.103	0.223427	0.760563	0.825278	-0.0647156	20433	6	0.519976	0.571669	-0.0516933	13652	31
ENSG00000115594	ENSG00000115594.11	IL1R1	2	102064544	102179874	+	7083	protein_coding	2585	448	3033	17.041	3.076	0.180506	0.184845	0.45044	-0.265595	1380	1	0.564886	0.592692	-0.027806	21047	58
ENSG00000259954	ENSG00000259954.1	IL21R-AS1	16	27447669	27453393	-	2615	antisense	9	2	11	0.059	0.014	0.237288	0.472351	0.570928	-0.0985767	7971	6	0.56595	0.703007	-0.137057	4833	4
ENSG00000008517	ENSG00000008517.16	IL32	16	3065297	3082192	+	3209	protein_coding	36	7	43	0.237	0.048	0.202532	0.585399	0.662489	-0.0770893	13133	12	0.602244	0.691024	-0.0887795	9114	24
ENSG00000113430	ENSG00000113430.9	IRX4	5	1877413	1887236	-	2815	protein_coding	196	43	239	1.292	0.295	0.228328	0.67955	0.815818	-0.136268	9273	18	0.499088	0.583382	-0.0842938	11320	44
ENSG00000213949	ENSG00000213949.8	ITGA1	5	52787896	52959210	+	18566	protein_coding	614	103	717	4.048	0.707	0.174654	0.0645022	0.0626953	0.00180693	41832	13	0.406173	0.452979	-0.0468063	20255	50
ENSG00000005884	ENSG00000005884.17	ITGA3	17	50055968	50090481	+	9802	protein_coding	621	2899	3520	4.094	19.905	4.86199	0.0968906	0.0802568	0.0166337	37479	12	0.482299	0.528667	-0.0463682	16764	28
ENSG00000160255	ENSG00000160255.17	ITGB2	21	44885953	44931989	-	6797	protein_coding	1	11	12	0.007	0.076	10.8571	0.41672	0.469818	-0.0530977	15269	5	0.625272	0.683178	-0.0579057	11868	66
ENSG00000078596	ENSG00000078596.10	ITM2A	X	79360384	79367667	-	2051	protein_coding	185	11	196	1.22	0.076	0.0622951	0.227343	0.425815	-0.198472	2678	6	0.0910957	0.07364	0.0174557	26204	4
ENSG00000234593	ENSG00000234593.2	KAZN-AS1	1	14348955	14391575	-	764	lincRNA	0	0	0	0	0		0.0975766	0.671183	-0.573606	43	6	0.116228	0.865527	-0.749299	9	1
ENSG00000111262	ENSG00000111262.5	KCNA1	12	4909905	4918256	+	7997	protein_coding	12	1	13	0.079	0.007	0.0886076	0.238732	0.330632	-0.0919004	8493	13	0.509656	0.730773	-0.221118	3293	12
ENSG00000171385	ENSG00000171385.9	KCND3	1	111770662	111989155	-	7863	protein_coding	9	1	10	0.059	0.007	0.118644	0.197534	0.188961	0.00857292	34591	16	0.278196	0.370809	-0.0926125	5875	66
ENSG00000175538	ENSG00000175538.10	KCNE3	11	74454841	74467729	-	3677	protein_coding	63	244	307	0.415	1.675	4.03614	0.106346	0.33232	-0.225974	2034	11	0.644948	0.693134	-0.0481852	13225	18
ENSG00000135519	ENSG00000135519.6	KCNH3	12	49539157	49558308	+	4265	protein_coding	213	33	246	1.404	0.227	0.161681	0.308067	0.305305	0.00276237	44418	10	0.558451	0.62042	-0.0619695	12420	22
ENSG00000089558	ENSG00000089558.8	KCNH4	17	42156891	42181278	-	3924	protein_coding	2	11	13	0.013	0.076	5.84615	0.150538	0.133405	0.0171335	40044	11	0.552004	0.534091	0.0179135	25963	24
ENSG00000184611	ENSG00000184611.11	KCNH7	2	162371407	162838730	-	4974	protein_coding	84	5	89	0.554	0.034	0.0613718	0.102113	0.070419	0.0316941	22049	9	0.502432	0.67495	-0.172518	3969	33
ENSG00000182132	ENSG00000182132.13	KCNIP1	5	170353487	170736632	+	3351	protein_coding	82	5	87	0.541	0.034	0.0628466	0.235358	0.438602	-0.203244	2564	10	0.30335	0.462947	-0.159597	2645	111
ENSG00000185774	ENSG00000185774.15	KCNIP4	4	20728616	21948799	-	4256	protein_coding	2	19	21	0.013	0.13	10	0.0645794	0.0635031	0.00107623	42847	10	0.384732	0.475006	-0.0902739	9645	93
ENSG00000280650	ENSG00000280650.1	KCNIP4-IT1	4	21843341	21853188	-	9848	lincRNA	29	417	446	0.191	2.863	14.9895
ENSG00000177807	ENSG00000177807.9	KCNJ10	1	159998651	160070483	-	6575	protein_coding	25	3	28	0.165	0.021	0.127273	0.136541	0.137096	-0.000554689	43625	13	0.409764	0.457004	-0.0472399	16165	25
ENSG00000236467	ENSG00000236467.8	KCNMA1-AS1	10	76888044	76980624	+	7061	antisense	0	0	0	0	0		0.278799	0.776947	-0.498148	798	5	0.263655	0.625906	-0.362251	648	19
ENSG00000143603	ENSG00000143603.18	KCNN3	1	154697455	154870280	-	13598	protein_coding	45	5	50	0.297	0.034	0.114478	0.222134	0.252691	-0.0305573	39405	11	0.530055	0.603021	-0.0729663	8027	97
ENSG00000135314	ENSG00000135314.12	KHDC1	6	73241314	73310365	-	3350	protein_coding	20	3	23	0.132	0.021	0.159091	0.618948	0.527666	0.0912814	14100	8	0.584536	0.600038	-0.0155014	34417	38
ENSG00000137261	ENSG00000137261.13	KIAA0319	6	24544104	24646155	-	7172	protein_coding	31	2	33	0.204	0.014	0.0686275	0.0932309	0.118275	-0.0250445	24962	16	0.258968	0.253121	0.00584608	31877	22
ENSG00000196169	ENSG00000196169.14	KIF19	17	74326210	74355820	+	5640	protein_coding	36	5	41	0.237	0.034	0.14346	0.564271	0.62394	-0.0596696	14739	8	0.47584	0.612603	-0.136763	4036	26
ENSG00000066735	ENSG00000066735.14	KIF26A	14	104138723	104180894	+	6756	protein_coding	230	47	277	1.516	0.323	0.213061	0.0796917	0.0625779	0.0171138	29042	12	0.572896	0.710097	-0.137201	5891	75
ENSG00000102349	ENSG00000102349.17	KLF8	X	56232421	56287889	+	9022	protein_coding	88	17	105	0.58	0.117	0.201724	0.313078	0.454119	-0.141042	4730	11	0.423732	0.651876	-0.228144	3420	8
ENSG00000146021	ENSG00000146021.14	KLHL3	5	137617500	137736090	-	11854	protein_coding	93	22	115	0.613	0.151	0.24633	0.444923	0.500793	-0.0558699	18805	6	0.543017	0.614346	-0.0713287	8520	32
ENSG00000185271	ENSG00000185271.8	KLHL33	14	20425852	20436158	-	5501	protein_coding	3	140	143	0.02	0.961	48.05	0.605448	0.766788	-0.161339	5318	12	0.840866	0.866464	-0.0255981	26590	9
ENSG00000102271	ENSG00000102271.13	KLHL4	X	87517749	87670050	+	5818	protein_coding	87	4	91	0.574	0.027	0.0470383	0.160598	0.240751	-0.0801522	10077	4	0.20563	0.264125	-0.0584954	16380	3
ENSG00000230658	ENSG00000230658.1	KLHL7-DT	7	23101228	23105703	-	2564	lincRNA	31	5	36	0.204	0.034	0.166667	0.0555697	0.0531603	0.00240938	41041	17	0.0501401	0.0501024	3.77291e-05	34729	8
ENSG00000167748	ENSG00000167748.10	KLK1	19	50819148	50823787	-	2378	protein_coding	35	8	43	0.231	0.055	0.238095	0.185616	0.450118	-0.264502	1396	7	0.300788	0.429133	-0.128345	3675	5
ENSG00000164344	ENSG00000164344.15	KLKB1	4	186208979	186258471	+	2953	protein_coding	30	7	37	0.198	0.048	0.242424	0.895521	0.910938	-0.0154164	38551	1	0.673837	0.743759	-0.069922	12588	9
ENSG00000171798	ENSG00000171798.17	KNDC1	10	133160447	133226412	+	7985	protein_coding	157	3	160	1.035	0.021	0.0202899	0.161824	0.202816	-0.0409916	18725	11	0.453175	0.67204	-0.218865	2419	135
ENSG00000240747	ENSG00000240747.7	KRBOX1	3	42809483	42942792	+	2943	protein_coding	15	0	15	0.099	0	0.10101	0.433798	0.422345	0.0114527	32502	6	0.554908	0.689975	-0.135067	4751	94
ENSG00000171401	ENSG00000171401.14	KRT13	17	41500981	41505705	-	2913	protein_coding	4	29	33	0.026	0.199	7.65385	0.3206	0.589946	-0.269346	2282	6	0.698671	0.764193	-0.0655219	12381	6
ENSG00000186081	ENSG00000186081.11	KRT5	12	52514575	52520687	-	4292	protein_coding	0	18	18	0	0.124	12.4	0.563197	0.666244	-0.103047	9312	12	0.655141	0.712868	-0.057727	15834	11
ENSG00000205420	ENSG00000205420.10	KRT6A	12	52487174	52493257	-	2928	protein_coding	4	236	240	0.026	1.62	62.3077	0.436769	0.629211	-0.192443	4509	6	0.520242	0.589807	-0.069565	8664	5
ENSG00000170523	ENSG00000170523.3	KRT83	12	52314301	52321398	-	1875	protein_coding	30	4	34	0.198	0.027	0.136364	0.568308	0.692348	-0.12404	7988	6	0.657879	0.697016	-0.0391376	20756	8
ENSG00000198390	ENSG00000198390.4	KRTAP13-1	21	30396074	30396822	+	749	protein_coding	0	0	0	0	0		0.157889	0.549181	-0.391291	375	7	0.202603	0.621159	-0.418556	302	2
ENSG00000184351	ENSG00000184351.7	KRTAP19-1	21	30479699	30480344	-	646	protein_coding	0	0	0	0	0		0.151521	0.627426	-0.475906	255	3	0.0994475	0.619128	-0.519681	42	1
ENSG00000186925	ENSG00000186925.6	KRTAP19-6	21	30541535	30541864	-	330	protein_coding	0	0	0	0	0		0.184637	0.646795	-0.462158	245	3	0.34896	0.776455	-0.427495	950	1
ENSG00000184032	ENSG00000184032.2	KRTAP20-2	21	30635236	30635619	+	384	protein_coding	0	0	0	0	0		0.103409	0.489035	-0.385626	404	4	0.0909141	0.464634	-0.373719	265	2
ENSG00000206104	ENSG00000206104.2	KRTAP20-3	21	30642864	30643136	+	273	protein_coding	0	0	0	0	0		0.151652	0.550951	-0.399298	333	5	0.115309	0.551968	-0.436659	113	1
ENSG00000206106	ENSG00000206106.2	KRTAP22-2	21	30590105	30590397	-	293	protein_coding	0	0	0	0	0		0.218959	0.729767	-0.510808	467	4	0.275514	0.760799	-0.485285	529	1
ENSG00000188694	ENSG00000188694.5	KRTAP24-1	21	30281309	30282958	-	1650	protein_coding	0	0	0	0	0		0.165904	0.507778	-0.341874	645	8	0.103681	0.441927	-0.338246	402	3
ENSG00000184586	ENSG00000274749.1	KRTAP7-1	21	30829039	30829759	-	721	protein_coding	0	0	0	0	0		0.119848	0.501084	-0.381236	422	6	0.0850202	0.375854	-0.290833	682	1
ENSG00000171435	ENSG00000171435.13	KSR2	12	117453012	117968983	-	18294	protein_coding	209	27	236	1.378	0.185	0.134253	0.107087	0.119061	-0.0119744	32172	10	0.225952	0.421053	-0.195101	1793	88
ENSG00000125869	ENSG00000125869.9	LAMP5	20	9514358	9530524	+	2042	protein_coding	48	8	56	0.316	0.055	0.174051	0.429457	0.462386	-0.0329293	21532	9	0.408032	0.430021	-0.0219889	25145	12
ENSG00000261315	ENSG00000261315.2	LARP4P	15	36617089	36619265	+	2177	transcribed_processed_pseudogene	20	4	24	0.132	0.027	0.204545						0.624942	0.802139	-0.177197	5148	1
ENSG00000204381	ENSG00000204381.11	LAYN	11	111540280	111561745	+	3144	protein_coding	110	20	130	0.725	0.137	0.188966	0.563484	0.47486	0.0886238	8873	12	0.606176	0.565203	0.040973	15568	19
ENSG00000196734	ENSG00000196734.8	LCE1B	1	152811971	152813109	+	1139	protein_coding	0	0	0	0	0		0.110662	0.509232	-0.39857	336	7	0.173785	0.542197	-0.368412	279	2
ENSG00000197084	ENSG00000197084.5	LCE1C	1	152804835	152806628	-	692	protein_coding	0	0	0	0	0		0.0710364	0.322773	-0.251736	1568	5	0.074374	0.465588	-0.391214	217	3
ENSG00000187180	ENSG00000187180.3	LCE2C	1	152675295	152676574	+	614	protein_coding	0	0	0	0	0		0.093764	0.386718	-0.292954	1047	3	0.0979495	0.474539	-0.37659	251	3
ENSG00000169744	ENSG00000169744.12	LDB2	4	16501541	16898809	-	5586	protein_coding	2	1	3	0.013	0.007	0.538462	0.309548	0.662045	-0.352497	1367	7	0.227043	0.645879	-0.418837	360	68
ENSG00000138795	ENSG00000138795.9	LEF1	4	108047545	108168956	-	5361	protein_coding	23	3	26	0.152	0.021	0.138158	0.309318	0.246408	0.06291	13044	7	0.422913	0.479513	-0.0566002	21438	45
ENSG00000186007	ENSG00000186007.9	LEMD1	1	205381378	205457091	-	2199	protein_coding	181	43	224	1.193	0.295	0.247276	0.096737	0.241262	-0.144525	4544	11	0.459211	0.547929	-0.0887183	6249	40
ENSG00000156959	ENSG00000156959.8	LHFPL4	3	9498361	9553802	-	5329	protein_coding	10	212	222	0.066	1.456	22.0606	0.381775	0.392455	-0.0106794	33029	7	0.214161	0.174621	0.0395399	16070	13
ENSG00000128342	ENSG00000128342.4	LIF	22	30240447	30246851	-	3969	protein_coding	358	2493	2851	2.36	17.117	7.25297	0.362578	0.500823	-0.138245	6971	9	0.60668	0.633691	-0.027011	26343	10
ENSG00000244968	ENSG00000244968.6	LIFR-AS1	5	38556786	38671216	+	5098	antisense	51	8	59	0.336	0.055	0.16369	0.119976	0.12913	-0.00915389	42416	10	0.551913	0.610302	-0.0583883	18192	32
ENSG00000187156	ENSG00000270816.5	LINC00221	14	106482439	106521073	+	3086	lincRNA	18	146	164	0.119	1.002	8.42017	0.226062	0.295232	-0.06917	11846	12	0.248694	0.165908	0.082786	6840	19
ENSG00000224843	ENSG00000224843.6	LINC00240	6	26956992	27023924	+	6481	lincRNA	15	2	17	0.099	0.014	0.141414	0.285199	0.30565	-0.0204509	27231	2	0.14643	0.158177	-0.0117468	29047	14
ENSG00000231028	ENSG00000231028.8	LINC00271	6	135497801	135716055	+	3825	lincRNA	15	2	17	0.099	0.014	0.141414	0.1876	0.194736	-0.00713614	35764	10	0.512373	0.53804	-0.0256671	33438	32
ENSG00000226620	ENSG00000226620.7	LINC00343	13	105704280	105764440	+	4957	processed_transcript	0	0	0	0	0							0.11583	0.746366	-0.630536	14	11
ENSG00000225760	ENSG00000225760.2	LINC00431	13	110965704	110990579	+	1189	transcribed_unprocessed_pseudogene	1	21	22	0.007	0.144	20.5714	0.405427	0.383354	0.0220728	26396	2	0.670191	0.651896	0.0182957	26140	11
ENSG00000230156	ENSG00000230156.2	LINC00443	13	106653916	106672163	+	1170	lincRNA	0	0	0	0	0		0.184677	0.710314	-0.525637	265	4	0.234024	0.634848	-0.400824	376	4
ENSG00000233532	ENSG00000233532.6	LINC00460	13	106374477	106384315	+	4232	lincRNA	3	0	3	0.02	0	0.5	0.223405	0.539339	-0.315934	824	11	0.171946	0.536827	-0.364881	297	5
ENSG00000177338	ENSG00000177338.13	LINC00469	17	73750330	73828520	-	1268	lincRNA	0	0	0	0	0		0.114331	0.497244	-0.382913	415	5	0.240377	0.521293	-0.280915	758	28
ENSG00000248360	ENSG00000248360.7	LINC00504	4	14470465	14888169	-	5095	lincRNA	0	11	11	0	0.076	7.6	0.561608	0.704652	-0.143044	7534	4	0.366122	0.519492	-0.15337	2816	35
ENSG00000233559	ENSG00000233559.1	LINC00513	7	130853720	130928649	+	1616	lincRNA	1	23	24	0.007	0.158	22.5714	0.620442	0.557413	0.0630288	23172	6	0.415614	0.609292	-0.193678	2045	33
ENSG00000248307	ENSG00000248307.5	LINC00616	4	138027422	138130709	-	2365	lincRNA	1	15	16	0.007	0.103	14.7143	0.878207	0.88211	-0.00390271	42915	4	0.519304	0.641499	-0.122195	4068	26
ENSG00000203930	ENSG00000203930.10	LINC00632	X	140709562	140793215	+	3008	lincRNA	21	2	23	0.138	0.014	0.101449	0.111946	0.34972	-0.237773	1818	2	0.265771	0.48702	-0.221249	2509	8
ENSG00000266256	ENSG00000266256.1	LINC00683	18	76615212	76625940	+	4928	lincRNA	2	9	11	0.013	0.062	4.76923	0.836833	0.863182	-0.0263487	33215	6	0.566421	0.574298	-0.00787701	30894	5
ENSG00000235884	ENSG00000235884.3	LINC00941	12	30755167	30802602	+	2218	lincRNA	17	107	124	0.112	0.735	6.5625	0.220019	0.354156	-0.134137	5104	4	0.291732	0.309234	-0.017502	26461	12
ENSG00000250056	ENSG00000250056.5	LINC01018	5	6582136	6588499	+	3518	lincRNA	60	6	66	0.396	0.041	0.103535	0.479455	0.583117	-0.103662	7289	4	0.393132	0.477755	-0.0846225	6647	14
ENSG00000265843	ENSG00000265843.2	LINC01029	18	77971294	77993722	-	2094	lincRNA	0	10	10	0	0.069	6.9	0.239703	0.527029	-0.287327	1704	1	0.140874	0.140728	0.000146484	34688	9
ENSG00000255414	ENSG00000255414	LINC01059													0.128111	0.531681	-0.40357	319	6	0.279824	0.570792	-0.290968	728	2
ENSG00000227630	ENSG00000227630.3	LINC01132	1	234724042	234736720	+	5081	lincRNA	17	1	18	0.112	0.007	0.0625	0.0881197	0.250407	-0.162287	3825	2	0.307264	0.337987	-0.0307229	19725	10
ENSG00000242512	ENSG00000242512.8	LINC01206	3	181952343	182010678	+	14145	lincRNA	0	0	0	0	0		0.129738	0.514675	-0.384937	408	4	0.100252	0.476299	-0.376046	253	9
ENSG00000269416	ENSG00000269416.5	LINC01224	19	23399233	23416075	-	3296	lincRNA	100	16	116	0.659	0.11	0.16692	0.182267	0.109796	0.0724709	11286	1	0.21203	0.250974	-0.0389441	30771	3
ENSG00000284543	ENSG00000284543.1	LINC01226	1	31506226	31583306	+	9848	processed_transcript	0	13	13	0	0.089	8.9
ENSG00000203999	ENSG00000203999.8	LINC01270	20	50292720	50314922	+	3014	lincRNA	28	5	33	0.185	0.034	0.183784	0.448543	0.41566	0.0328823	21551	5	0.611376	0.701166	-0.0897897	8349	11
ENSG00000250548	ENSG00000250548.6	LINC01303	14	61556313	61570653	-	5148	lincRNA	30	4	34	0.198	0.027	0.136364	0.476979	0.528086	-0.0511077	22578	4	0.292327	0.29389	-0.00156366	33990	9
ENSG00000231453	ENSG00000231453.1	LINC01305	2	174326027	174330643	+	3435	lincRNA	10	0	10	0.066	0	0.151515	0.731506	0.58719	0.144316	7065	8	0.634407	0.634781	-0.00037375	34577	11
ENSG00000226159	ENSG00000226159.1	LINC01375	10	89915489	89957373	-	1860	lincRNA	0	0	0	0	0		0.253707	0.534276	-0.280569	1280	3	0.251267	0.650561	-0.399294	636	4
ENSG00000205628	ENSG00000205628.2	LINC01446	7	53655509	53811931	-	3484	lincRNA	26	0	26	0.171	0	0.0584795	0.293608	0.34585	-0.0522426	15477	7	0.240201	0.320054	-0.0798527	7139	10
ENSG00000238284	ENSG00000238284.1	LINC01448	7	42661726	42706447	-	1171	lincRNA	0	0	0	0	0		0.345871	0.770942	-0.425071	756	3	0.183642	0.625634	-0.441992	261	5
ENSG00000237877	ENSG00000237877.6	LINC01473	2	186032891	186083233	-	1450	lincRNA	33	5	38	0.218	0.034	0.155963	0.858873	0.877477	-0.0186039	37134	3	0.627034	0.703032	-0.0759984	10120	4
ENSG00000267337	ENSG00000267337.1	LINC01478	18	44323436	44531697	-	2267	lincRNA	0	1	1	0	0.007	0.7						0.387209	0.825624	-0.438415	1045	4
ENSG00000259572	ENSG00000259572.5	LINC01491	15	47803384	47846236	-	966	lincRNA	0	0	0	0	0		0.144262	0.525854	-0.381591	421	4	0.181179	0.515376	-0.334198	601	7
ENSG00000234229	ENSG00000234323.6	LINC01505	9	105993310	106740875	+	10944	lincRNA	2	0	2	0.013	0	0.769231	0.113463	0.665815	-0.552352	51	3	0.143798	0.619858	-0.47606	83	12
ENSG00000234229	ENSG00000234229.8	LINC01505	9	106664754	106702662	+	686	lincRNA	0	0	0	0	0		0.113463	0.665815	-0.552352	51	3	0.143798	0.619858	-0.47606	83	12
ENSG00000213888	ENSG00000213888.3	LINC01521	22	31346777	31348719	+	1943	lincRNA	87	63	150	0.574	0.433	0.754355	0.065784	0.122849	-0.0570652	14330	8	0.0653815	0.438679	-0.373298	267	4
ENSG00000258779	ENSG00000258779.7	LINC01568	16	73386805	73504954	+	6350	lincRNA	0	0	0	0	0		0.188664	0.594729	-0.406065	316	7	0.112281	0.599243	-0.486962	63	2
ENSG00000258754	ENSG00000258754.7	LINC01579	15	93718542	94070820	-	6795	lincRNA	0	0	0	0	0		0.236131	0.701979	-0.465848	329	6	0.19693	0.522159	-0.32669	460	57
ENSG00000259724	ENSG00000259724.1	LINC01581	15	93905405	94107938	-	3267	lincRNA	0	0	0	0	0		0.120124	0.61326	-0.493137	123	5	0.288525	0.633863	-0.345338	493	30
ENSG00000233399	ENSG00000233399.2	LINC01648	1	30013952	30037612	-	1519	lincRNA	0	0	0	0	0		0.165794	0.611934	-0.44614	295	4	0.147348	0.545326	-0.397978	351	3
ENSG00000233922	ENSG00000233922.2	LINC01694	21	45593654	45603056	+	6810	lincRNA	72	322	394	0.475	2.211	4.65474	0.646156	0.723997	-0.0778408	14186	6	0.585569	0.668077	-0.0825079	8770	3
ENSG00000231648	ENSG00000231648.1	LINC01698	1	209367662	209379690	+	892	lincRNA	0	0	0	0	0		0.337244	0.789251	-0.452007	1234	7	0.31219	0.672513	-0.360323	840	7
ENSG00000261453	ENSG00000261453.1	LINC01735	1	208607100	208612192	-	279	lincRNA	0	0	0	0	0		0.142348	0.581582	-0.439234	296	5
ENSG00000226029	ENSG00000226029.1	LINC01772	1	16460948	16468481	+	3245	lincRNA	29	6	35	0.191	0.041	0.21466	0.83876	0.84594	-0.00717955	41135	3
ENSG00000236950	ENSG00000236950.1	LINC01774	1	208972454	208975307	+	595	lincRNA	0	0	0	0	0		0.29252	0.746341	-0.453821	837	4
ENSG00000233128	ENSG00000233128.1	LINC01794	2	40746487	40767452	+	549	lincRNA	0	0	0	0	0		0.174549	0.693275	-0.518726	275	3	0.0682645	0.0719858	-0.00372131	32946	1
ENSG00000267013	ENSG00000267013.5	LINC01929	18	55105904	55124306	-	3170	lincRNA	0	0	0	0	0		0.104118	0.394616	-0.290498	1072	4	0.0762998	0.467091	-0.390791	221	4
ENSG00000283646	ENSG00000283646.1	LINC02009	3	46416524	46423591	-	2951	lincRNA	19	104	123	0.125	0.714	5.712
ENSG00000279727	ENSG00000279727.1	LINC02033	3	36819276	36822498	-	1344	lincRNA	10	1	11	0.066	0.007	0.106061
ENSG00000244649	ENSG00000244649.4	LINC02086	17	48646923	48707346	+	3858	lincRNA	16	2	18	0.105	0.014	0.133333	0.556491	0.692852	-0.136361	8034	5	0.571946	0.716871	-0.144925	5776	2
ENSG00000235385	ENSG00000235385.1	LINC02154	X	13266048	13303452	-	1557	lincRNA	3	36	39	0.02	0.247	12.35	0.723408	0.852649	-0.129241	11280	2	0.65133	0.73357	-0.0822403	6894	7
ENSG00000251026	ENSG00000251026.1	LINC02163	5	104079911	104105403	+	574	lincRNA	207	26	233	1.365	0.179	0.131136						0.687987	0.854962	-0.166975	3336	3
ENSG00000258476	ENSG00000258476.5	LINC02207	15	93863109	93878356	+	1572	lincRNA	0	0	0	0	0		0.177469	0.537575	-0.360106	519	5	0.179844	0.682473	-0.502629	54	3
ENSG00000249396	ENSG00000249396.1	LINC02212	5	10493527	10502728	-	2130	lincRNA	3	23	26	0.02	0.158	7.9	0.449193	0.652818	-0.203625	4078	7	0.733753	0.817806	-0.0840527	10981	6
ENSG00000260192	ENSG00000260192.2	LINC02240	5	124808981	125602227	+	7412	lincRNA	13	2	15	0.086	0.014	0.162791	0.792269	0.868327	-0.0760581	18525	3	0.666962	0.704358	-0.037396	16889	16
ENSG00000225930	ENSG00000225930.3	LINC02249	15	30195809	30217552	+	4269	lincRNA	9	1	10	0.059	0.007	0.118644	0.524567	0.709407	-0.18484	6227	1	0.709467	0.722505	-0.0130375	30177	1
ENSG00000249699	ENSG00000249699.1	LINC02261	4	27217479	27282225	+	2802	lincRNA	33	3	36	0.218	0.021	0.0963303	0.831598	0.826018	0.0055798	42037	2	0.606392	0.691269	-0.0848774	6621	11
ENSG00000251210	ENSG00000251210.5	LINC02270	4	12223451	12251286	+	968	lincRNA	0	0	0	0	0		0.185153	0.585722	-0.40057	426	6	0.193799	0.594898	-0.401099	327	3
ENSG00000259284	ENSG00000259284.1	LINC02349	15	61729850	61731389	+	963	lincRNA	0	0	0	0	0		0.0957428	0.485615	-0.389872	386	3
ENSG00000248300	ENSG00000248300.1	LINC02360	4	11740948	11769468	-	657	lincRNA	0	0	0	0	0		0.256891	0.64589	-0.388999	1384	5	0.366059	0.772944	-0.406885	1049	4
ENSG00000258123	ENSG00000258123.1	LINC02444	12	73159190	73208317	+	1256	lincRNA	15	2	17	0.099	0.014	0.141414						0.611077	0.803596	-0.192518	4495	2
ENSG00000256268	ENSG00000256268.1	LINC02454	12	65602869	65612997	+	895	lincRNA	2	9	11	0.013	0.062	4.76923	0.214897	0.274672	-0.0597749	26064	4	0.135931	0.138693	-0.00276219	33405	4
ENSG00000250819	ENSG00000250819.1	LINC02493	4	17171757	17186059	-	1704	lincRNA	0	0	0	0	0		0.239977	0.784121	-0.544144	377	3	0.232517	0.802395	-0.569878	275	1
ENSG00000234155	ENSG00000234155.1	LINC02535	6	85387219	85390186	-	2513	lincRNA	2	20	22	0.013	0.137	10.5385	0.298731	0.654445	-0.355714	1700	1
ENSG00000224034	ENSG00000224034.1	LINC02561	10	5266033	5271236	-	692	lincRNA	3	25	28	0.02	0.172	8.6	0.821385	0.826623	-0.00523831	42318	6	0.528094	0.467703	0.0603908	11508	1
ENSG00000250986	ENSG00000250986.1	LINC02600	4	3758748	3763390	-	4525	lincRNA	49	3	52	0.323	0.021	0.0650155	0.554244	0.751555	-0.197311	5726	5	0.416452	0.672267	-0.255815	2062	3
ENSG00000166035	ENSG00000166035.10	LIPC	15	58410569	58569843	+	5184	protein_coding	45	2	47	0.297	0.014	0.047138	0.646947	0.804594	-0.157647	7937	4	0.598137	0.607486	-0.00934977	30218	64
ENSG00000145721	ENSG00000145721.11	LIX1	5	97091867	97142872	-	4115	protein_coding	543	121	664	3.58	0.831	0.232123	0.498568	0.522033	-0.023465	42576	5	0.512329	0.510368	0.00196036	33801	8
ENSG00000251513	ENSG00000251513.2	LIX1-AS1	5	97089075	97437217	+	1793	lincRNA	98	5	103	0.646	0.034	0.0526316	0.0474881	0.046726	0.000762134	43304	11	0.486281	0.504437	-0.0181557	26688	18
ENSG00000198670	ENSG00000198670.11	LPA	6	160531483	160664259	-	6419	protein_coding	134	11	145	0.883	0.076	0.0860702	0.529933	0.784985	-0.255052	3638	7	0.386319	0.678552	-0.292233	1280	13
ENSG00000198121	ENSG00000198121.13	LPAR1	9	110873263	111038458	-	4159	protein_coding	350	26	376	2.307	0.179	0.0775899	0.198821	0.208251	-0.00943005	33931	9	0.220174	0.569155	-0.34898	879	28
ENSG00000175445	ENSG00000175445.14	LPL	8	19901717	19967259	+	4382	protein_coding	501	99	600	3.303	0.68	0.205873	0.133009	0.480742	-0.347734	592	1	0.228592	0.339944	-0.111351	13003	21
ENSG00000130224	ENSG00000130224.14	LRCH2	X	115110616	115234072	-	4929	protein_coding	152	1206	1358	1.002	8.28	8.26347	0.152304	0.208692	-0.0563885	14488	10	0.644151	0.698775	-0.0546242	19894	28
ENSG00000081479	ENSG00000081479.12	LRP2	2	169127109	169362685	-	16260	protein_coding	160	16	176	1.055	0.11	0.104265	0.341328	0.271288	0.0700393	11695	4	0.534356	0.573887	-0.0395311	33062	28
ENSG00000204950	ENSG00000204950.3	LRRC10B	11	61508800	61511018	+	2219	protein_coding	154	28	182	1.015	0.192	0.189163	0.0898209	0.112497	-0.0226762	43394	7	0.576762	0.59121	-0.0144481	27752	3
ENSG00000131409	ENSG00000131409.12	LRRC4B	19	50516892	50568045	-	3121	protein_coding	458	39	497	3.019	0.268	0.0887711	0.114213	0.0919747	0.0222379	26322	6	0.446396	0.69483	-0.248435	2383	35
ENSG00000148948	ENSG00000148948.7	LRRC4C	11	40114203	41459773	-	5356	protein_coding	14	3	17	0.092	0.021	0.228261	0.20245	0.402118	-0.199668	2646	10	0.333722	0.559464	-0.225742	2245	69
ENSG00000188993	ENSG00000188993.3	LRRC66	4	51993702	52017620	-	3327	protein_coding	40	9	49	0.264	0.062	0.234848	0.855616	0.878596	-0.0229801	35203	5	0.773501	0.810849	-0.0373478	22998	4
ENSG00000125872	ENSG00000125872.7	LRRN4	20	6040778	6054049	-	2692	protein_coding	15	99	114	0.099	0.68	6.86869	0.185575	0.33666	-0.151085	5171	8	0.53911	0.648049	-0.108939	4667	14
ENSG00000176204	ENSG00000176204.13	LRRTM4	2	76747719	77593319	-	5410	protein_coding	12	2	14	0.079	0.014	0.177215	0.658545	0.676417	-0.0178716	35278	1	0.583977	0.604268	-0.020291	24712	35
ENSG00000248323	ENSG00000248323.5	LUCAT1	5	91054834	91314547	-	2904	lincRNA	2	30	32	0.013	0.206	15.8462	0.302349	0.367998	-0.0656495	12502	5	0.61743	0.6333	-0.01587	27012	3
ENSG00000150551	ENSG00000150551.10	LYPD1	2	132644853	132671579	-	2412	protein_coding	45	1	46	0.297	0.007	0.023569	0.168311	0.379784	-0.211473	4538	9	0.249306	0.419252	-0.169946	2972	34
ENSG00000061337	ENSG00000061337.15	LZTS1	8	20246165	20303963	-	5706	protein_coding	17	4	21	0.112	0.027	0.241071	0.249666	0.28568	-0.0360143	20362	7	0.366931	0.576211	-0.209279	1890	57
ENSG00000172478	ENSG00000172478.17	MAB21L4	2	240886048	240896889	-	2772	protein_coding	1	38	39	0.007	0.261	37.2857	0.309391	0.4189	-0.109509	6763	5	0.633099	0.729798	-0.0966994	8777	22
ENSG00000237797	ENSG00000237797.1	MACORIS	10	31693084	31707388	-	347	lincRNA	0	0	0	0	0		0.645534	0.715937	-0.0704031	11630	4	0.289084	0.706544	-0.41746	205	7
ENSG00000172264	ENSG00000172264.17	MACROD2	20	13995369	16053197	+	11428	protein_coding	40	7	47	0.264	0.048	0.181818	0.191557	0.202013	-0.010456	33179	17	0.164967	0.507545	-0.342578	387	160
ENSG00000235914	ENSG00000235914.1	MACROD2-AS1	20	14884253	14929515	-	1781	antisense	0	0	0	0	0		0.605859	0.868084	-0.262225	4526	2	0.107384	0.551555	-0.444171	102	6
ENSG00000227927	ENSG00000227927.2	MACROD2-IT1	20	14554384	14636524	+	1004	sense_intronic	0	0	0	0	0		0.0799691	0.377412	-0.297443	1001	3	0.255506	0.708949	-0.453443	191	6
ENSG00000204103	ENSG00000204103.3	MAFB	20	40685848	40689240	-	3393	protein_coding	77	6	83	0.508	0.041	0.0807087	0.190883	0.195629	-0.00474577	38138	9	0.59344	0.645393	-0.0519522	32794	9
ENSG00000185247	ENSG00000185247.14	MAGEA11	X	149688228	149717266	+	3465	protein_coding	2	11	13	0.013	0.076	5.84615
ENSG00000213401	ENSG00000213401.9	MAGEA12	X	152733779	152737669	+	1943	protein_coding	0	45	45	0	0.309	30.9	0.587083	0.648071	-0.0609872	19233	9	0.480143	0.518605	-0.0384619	18744	5
ENSG00000046774	ENSG00000046774.9	MAGEC2	X	142202345	142205290	-	1991	protein_coding	3	40	43	0.02	0.275	13.75	0.315456	0.527191	-0.211736	2935	8	0.287654	0.509931	-0.222277	1626	4
ENSG00000172005	ENSG00000172005.10	MAL	2	95025677	95053996	+	1457	protein_coding	70	0	70	0.461	0	0.021692	0.39828	0.484147	-0.0858671	9250	11	0.56521	0.627668	-0.0624579	9788	28
ENSG00000144063	ENSG00000144063.3	MALL	2	110083870	110116566	-	3167	protein_coding	13	103	116	0.086	0.707	8.22093	0.51208	0.524327	-0.012247	37103	7	0.352796	0.435832	-0.0830354	6815	20
ENSG00000109339	ENSG00000109339.21	MAPK10	4	85990007	86594625	-	42646	protein_coding	108	13	121	0.712	0.089	0.125	0.0637685	0.0571222	0.00664624	36219	17	0.576024	0.611424	-0.0354006	27263	81
ENSG00000151332	ENSG00000151332.18	MBIP	14	36298558	36320676	-	3468	protein_coding	232	1684	1916	1.529	11.562	7.56181	0.108387	0.111484	-0.00309738	40179	11	0.346048	0.480867	-0.134819	4475	9
ENSG00000171444	ENSG00000171444.17	MCC	5	113022099	113488830	-	10746	protein_coding	897	190	1087	5.913	1.305	0.2207	0.114682	0.0830097	0.0316722	22063	12	0.631534	0.675608	-0.0440744	17770	152
ENSG00000101977	ENSG00000101977.20	MCF2	X	139581770	139708227	-	4996	protein_coding	2	9	11	0.013	0.062	4.76923						0.452159	0.537519	-0.0853595	9266	25
ENSG00000262402	ENSG00000262402.1	MCUR1P1	17	2127430	2127904	-	475	processed_pseudogene	1	9	10	0.007	0.062	8.85714	0.877801	0.883326	-0.00552549	42325	2
ENSG00000134138	ENSG00000134138.19	MEIS2	15	36889204	37101299	-	10798	protein_coding	14	2	16	0.092	0.014	0.152174	0.140953	0.103232	0.0377209	19771	13	0.239769	0.378137	-0.138368	3297	91
ENSG00000106511	ENSG00000106511.5	MEOX2	7	15611212	15686812	-	2500	protein_coding	112	0	112	0.738	0	0.0135501	0.674211	0.662322	0.011889	32232	14	0.655832	0.625019	0.0308127	19687	13
ENSG00000244625	ENSG00000244625.5	MIATNB	22	26672767	26780207	+	2847	lincRNA	26	1	27	0.171	0.007	0.0409357	0.179725	0.260641	-0.0809158	42186	8	0.192613	0.328522	-0.135909	3391	30
ENSG00000255248	ENSG00000255248.7	MIR100HG	11	122028327	122556721	-	11009	processed_transcript	17	3	20	0.112	0.021	0.1875	0.109808	0.65912	-0.549312	51	10	0.213363	0.637025	-0.423662	311	38
ENSG00000230937	ENSG00000230937.11	MIR205HG	1	209428820	209432838	+	3518	processed_transcript	26	0	26	0.171	0	0.0584795	0.425716	0.49761	-0.071894	26815	6	0.383017	0.840165	-0.457148	765	9
ENSG00000207939	ENSG00000284567.1	MIR223	X	66018870	66018979	+	110	miRNA	0	0	0	0	0		0.122141	0.565546	-0.443405	193	3	0.217898	0.627709	-0.409811	469	1
ENSG00000224184	ENSG00000224184.5	MIR3681HG	2	11848622	12578348	+	3876	lincRNA	3	13	16	0.02	0.089	4.45	0.650501	0.774092	-0.123591	8081	4	0.643322	0.700856	-0.0575341	10777	149
ENSG00000224141	ENSG00000224141.5	MIR548XHG	21	18561265	18760003	-	1454	lincRNA	13	0	13	0.086	0	0.116279						0.415989	0.518409	-0.10242	5105	9
ENSG00000258128	ENSG00000258128.2	MKRN9P	12	87782163	87784568	-	2406	transcribed_processed_pseudogene	21	0	21	0.138	0	0.0724638	0.672502	0.699942	-0.0274398	31258	4	0.680599	0.711178	-0.0305787	23868	3
ENSG00000166670	ENSG00000166670.9	MMP10	11	102770503	102780628	-	1758	protein_coding	7	31	38	0.046	0.213	4.63043	0.261668	0.260572	0.00109594	42816	4	0.0557805	0.0507942	0.00498632	32299	1
ENSG00000185681	ENSG00000185681.12	MORN5	9	122159908	122200088	+	868	protein_coding	22	4	26	0.145	0.027	0.186207	0.117216	0.117215	1.34611e-06	44427	12	0.483679	0.561607	-0.0779281	8464	17
ENSG00000172935	ENSG00000172935.8	MRGPRF	11	69004395	69013409	-	2746	protein_coding	10	57	67	0.066	0.391	5.92424	0.393258	0.574265	-0.181007	3173	13	0.567003	0.643014	-0.0760103	7611	22
ENSG00000184313	ENSG00000184313.19	MROH7	1	54641754	54710266	+	9088	protein_coding	22	4	26	0.145	0.027	0.186207	0.609596	0.822769	-0.213173	5876	4	0.540191	0.633127	-0.092936	7821	26
ENSG00000110079	ENSG00000110079.16	MS4A4A	11	60185702	60317944	+	2508	protein_coding	0	1	1	0	0.007	0.7	0.0801642	0.465441	-0.385277	407	5	0.0766555	0.374499	-0.297844	624	11
ENSG00000166930	ENSG00000166930.6	MS4A5	11	60429589	60455214	+	897	protein_coding	0	0	0	0	0		0.305954	0.614506	-0.308552	990	6	0.15838	0.499589	-0.341209	393	3
ENSG00000235531	ENSG00000235531.9	MSC-AS1	8	71828167	72118393	+	6284	antisense	48	10	58	0.316	0.069	0.218354	0.094323	0.225975	-0.131652	5242	4	0.311128	0.505058	-0.19393	3049	98
ENSG00000120149	ENSG00000120149.8	MSX2	5	174724533	174730893	+	2270	protein_coding	115	19	134	0.758	0.13	0.171504	0.150665	0.17941	-0.0287448	28861	13	0.315417	0.42905	-0.113634	9944	13
ENSG00000237711	ENSG00000237711.1	MTCO3P11	9	5100236	5101009	+	774	unprocessed_pseudogene	11	2	13	0.073	0.014	0.191781
ENSG00000256892	ENSG00000256892.2	MTRNR2L7	10	37601440	37602974	-	1535	protein_coding	0	0	0	0	0		0.166504	0.690921	-0.524417	106	3	0.15449	0.509184	-0.354694	329	1
ENSG00000030304	ENSG00000030304.13	MUSK	9	110668771	110801620	+	4246	protein_coding	0	1	1	0	0.007	0.7	0.244321	0.822801	-0.57848	469	3	0.215124	0.581211	-0.366087	639	22
ENSG00000228224	ENSG00000228224.3	NACA4P	8	101361794	101372707	+	1555	transcribed_processed_pseudogene	33	2	35	0.218	0.014	0.0642202	0.0888697	0.0705451	0.0183246	28368	3	0.641666	0.685891	-0.0442255	19282	6
ENSG00000102452	ENSG00000102452.15	NALCN	13	101053776	101416492	-	8951	protein_coding	44	0	44	0.29	0	0.0344828	0.0931443	0.0744663	0.018678	28172	10	0.18057	0.481065	-0.300495	607	60
ENSG00000186310	ENSG00000186310.9	NAP1L3	X	93670930	93673568	-	2639	protein_coding	235	28	263	1.549	0.192	0.123951	0.0558728	0.0551757	0.000697108	43402	12	0.0533866	0.0416807	0.0117059	29065	2
ENSG00000166833	ENSG00000166833.19	NAV2	11	19350724	20121598	+	14535	protein_coding	1706	227	1933	11.246	1.559	0.138627	0.36371	0.550474	-0.186764	2996	8	0.217838	0.531572	-0.313733	732	243
ENSG00000254894	ENSG00000254894.1	NAV2-AS1	11	20119684	20120632	-	660	antisense	0	0	0	0	0		0.399803	0.850707	-0.450904	1702	4
ENSG00000260455	ENSG00000260455.1	NBAT1	6	22134957	22147193	-	1940	lincRNA	10	1	11	0.066	0.007	0.106061	0.755306	0.764049	-0.00874361	42652	8	0.604243	0.624324	-0.0200812	32751	3
ENSG00000176771	ENSG00000176771.16	NCKAP5	2	132671799	133568463	-	9552	protein_coding	169	1	170	1.114	0.007	0.00628366	0.212826	0.640106	-0.42728	347	9	0.182645	0.626683	-0.444038	226	124
ENSG00000233729	ENSG00000233729.1	NCKAP5-AS1	2	132915557	132931494	+	1711	antisense	0	0	0	0	0		0.109457	0.772369	-0.662912	23	3
ENSG00000226953	ENSG00000226953.7	NCKAP5-AS2	2	133264968	133284762	+	810	antisense	11	0	11	0.073	0	0.136986	0.260406	0.772025	-0.511619	763	1	0.135569	0.164493	-0.0289236	20500	8
ENSG00000232474	ENSG00000232474.1	NCKAP5-IT1	2	133431666	133433897	-	554	sense_intronic	0	0	0	0	0		0.1104	0.664526	-0.554126	72	6	0.156746	0.864488	-0.707742	41	1
ENSG00000111859	ENSG00000111859.16	NEDD9	6	11183298	11382348	-	10359	protein_coding	2529	454	2983	16.672	3.117	0.18696	0.528241	0.351426	0.176815	3311	7	0.614054	0.642199	-0.0281454	28272	72
ENSG00000100285	ENSG00000100285.9	NEFH	22	29480230	29491390	+	3783	protein_coding	6	27	33	0.04	0.185	4.625	0.262691	0.255418	0.00727306	44018	11	0.615652	0.640308	-0.0246565	23598	8
ENSG00000163121	ENSG00000163121.9	NEURL3	2	96497643	96508109	-	2497	protein_coding	1	10	11	0.007	0.069	9.85714	0.305098	0.348768	-0.0436703	24975	15	0.51224	0.580765	-0.0685255	8695	16
ENSG00000050030	ENSG00000050030.14	NEXMIF	X	74732856	74925485	-	11869	protein_coding	167	12	179	1.101	0.082	0.0744777	0.300909	0.444849	-0.14394	9351	6	0.132084	0.325331	-0.193247	1947	12
ENSG00000123405	ENSG00000123405.13	NFE2	12	54292111	54301121	-	2469	protein_coding	12	2	14	0.079	0.014	0.177215	0.146612	0.167122	-0.0205101	27585	10	0.56974	0.613399	-0.0436591	18022	17
ENSG00000134259	ENSG00000134259.3	NGF	1	115285918	115338236	-	1047	protein_coding	3	37	40	0.02	0.254	12.7	0.44199	0.50542	-0.0634302	12936	11	0.591665	0.575291	0.016374	26775	24
ENSG00000145506	ENSG00000145506.13	NKD2	5	1008829	1038943	+	2885	protein_coding	70	4	74	0.461	0.027	0.0585683	0.14608	0.134256	0.0118247	32287	9	0.460991	0.637985	-0.176993	3777	39
ENSG00000278709	ENSG00000278709.1	NKILA	20	57710183	57712780	+	2598	antisense	42	5	47	0.277	0.034	0.122744
ENSG00000136352	ENSG00000136352.17	NKX2-1	14	36516392	36521149	-	3165	protein_coding	8	194	202	0.053	1.332	25.1321	0.539812	0.536584	0.00322805	42375	10	0.30375	0.310529	-0.00677903	31412	27
ENSG00000196338	ENSG00000196338.12	NLGN3	X	71144831	71171201	+	4006	protein_coding	73	12	85	0.481	0.082	0.170478	0.60982	0.726728	-0.116908	9249	10	0.574179	0.717998	-0.143819	4753	9
ENSG00000140853	ENSG00000140853.15	NLRC5	16	56989485	57083531	+	12386	protein_coding	37	311	348	0.244	2.135	8.75	0.200358	0.228586	-0.0282278	30138	12	0.588418	0.613226	-0.024808	25994	65
ENSG00000162711	ENSG00000162711.17	NLRP3	1	247416156	247449108	+	4757	protein_coding	16	0	16	0.105	0	0.0952381	0.199172	0.612935	-0.413763	617	8	0.366509	0.633183	-0.266674	1399	25
ENSG00000181322	ENSG00000181322.13	NME9	3	138261437	138329886	-	3738	protein_coding	33	7	40	0.218	0.048	0.220183	0.175966	0.183346	-0.00738012	44351	12	0.490364	0.537977	-0.0476138	14520	17
ENSG00000171596	ENSG00000171596.6	NMUR1	2	231523160	231530495	-	3298	protein_coding	15	2	17	0.099	0.014	0.141414	0.514936	0.414961	0.0999749	7652	11	0.744362	0.730671	0.0136911	28134	16
ENSG00000101746	ENSG00000101746.15	NOL4	18	33851100	34224952	-	5687	protein_coding	31	6	37	0.204	0.041	0.20098	0.0450209	0.0478113	-0.00279043	40544	3	0.571333	0.597885	-0.0265521	31145	50
ENSG00000089250	ENSG00000089250.18	NOS1	12	117208142	117452170	-	13113	protein_coding	44	2	46	0.29	0.014	0.0482759	0.0753136	0.382303	-0.30699	906	8	0.177591	0.473645	-0.296054	636	82
ENSG00000164867	ENSG00000164867.10	NOS3	7	150990995	151014588	+	5953	protein_coding	3	158	161	0.02	1.085	54.25	0.627786	0.678091	-0.0503055	16173	6	0.613435	0.64471	-0.0312754	21042	39
ENSG00000183979	ENSG00000183979.7	NPB	17	81900745	81902905	+	2161	protein_coding	20	4	24	0.132	0.027	0.204545	0.723808	0.752338	-0.0285299	30040	7	0.831838	0.850889	-0.0190506	28720	13
ENSG00000168743	ENSG00000168743.12	NPNT	4	105894775	106004027	+	6117	protein_coding	316	1958	2274	2.083	13.444	6.45415	0.168825	0.188129	-0.0193041	27831	5	0.49681	0.545214	-0.0484043	13154	36
ENSG00000113389	ENSG00000113389.15	NPR3	5	32689070	32791724	+	9866	protein_coding	1150	247	1397	7.581	1.696	0.223717	0.362545	0.618139	-0.255594	2848	2	0.587104	0.639941	-0.0528374	18203	47
ENSG00000175745	ENSG00000175745.12	NR2F1	5	93583224	93594615	+	4314	protein_coding	6	323	329	0.04	2.218	55.45	0.0837621	0.0835266	0.000235499	44086	7	0.564549	0.521702	0.042847	14927	26
ENSG00000237187	ENSG00000237187.8	NR2F1-AS1	5	93409359	93585648	-	7720	antisense	2	211	213	0.013	1.449	111.462	0.334551	0.341674	-0.00712296	35781	5	0.441791	0.424546	0.0172452	26325	54
ENSG00000091129	ENSG00000091129.19	NRCAM	7	108147623	108456717	-	8193	protein_coding	106	576	682	0.699	3.955	5.65808	0.35741	0.370912	-0.0135012	31202	5	0.636536	0.63685	-0.000313849	34612	63
ENSG00000185737	ENSG00000185737.12	NRG3	10	81875314	82987179	+	5072	protein_coding	14	0	14	0.092	0	0.108696	0.240291	0.219205	0.021086	26920	7	0.152839	0.219286	-0.0664478	9055	72
ENSG00000124785	ENSG00000124785.8	NRN1	6	5997999	6007605	-	2328	protein_coding	80	383	463	0.527	2.63	4.99051	0.0821205	0.0796817	0.00243874	41000	17	0.604184	0.688477	-0.0842933	10345	30
ENSG00000179915	ENSG00000179915.22	NRXN1	2	49918505	51225575	-	24320	protein_coding	2	17	19	0.013	0.117	9	0.19561	0.235861	-0.0402515	30963	14	0.408805	0.561002	-0.152196	2973	121
ENSG00000110076	ENSG00000110076.18	NRXN2	11	64606174	64723188	-	10580	protein_coding	91	18	109	0.6	0.124	0.206667	0.17632	0.180163	-0.0038436	39209	13	0.498461	0.606642	-0.10818	5777	99
ENSG00000021645	ENSG00000021645.18	NRXN3	14	78170373	79868290	+	15535	protein_coding	254	1	255	1.674	0.007	0.0041816	0.143386	0.188702	-0.0453164	17345	4	0.133375	0.327222	-0.193847	1824	164
ENSG00000116981	ENSG00000116981.3	NT5C1A	1	39659121	39672038	-	1107	protein_coding	14	1	15	0.092	0.007	0.076087	0.165983	0.251753	-0.0857698	9263	4	0.74268	0.75272	-0.01004	33958	6
ENSG00000144130	ENSG00000144130.11	NT5DC4	2	112721486	112742879	+	4225	protein_coding	0	11	11	0	0.076	7.6	0.68599	0.741667	-0.0556776	17188	7	0.77804	0.803107	-0.025067	26449	10
ENSG00000065320	ENSG00000065320.8	NTN1	17	9021542	9244000	+	6383	protein_coding	331	56	387	2.182	0.384	0.175985	0.228073	0.27207	-0.0439974	35591	12	0.38735	0.648771	-0.261421	1582	92
ENSG00000074527	ENSG00000074527.11	NTN4	12	95657807	95791152	-	4166	protein_coding	1707	241	1948	11.253	1.655	0.147072	0.197431	0.264299	-0.0668675	12268	10	0.530982	0.531607	-0.000624217	34445	41
ENSG00000133636	ENSG00000133636.10	NTS	12	85874295	85882992	+	1555	protein_coding	349	0	349	2.301	0	0.00434594	0.378934	0.467738	-0.0888043	8849	5	0.21949	0.218545	0.000945074	34299	1
ENSG00000122824	ENSG00000122824.10	NUDT10	X	51332231	51337525	+	2054	protein_coding	85	16	101	0.56	0.11	0.196429	0.356999	0.404713	-0.047714	19175	12	0.224949	0.190095	0.0348537	17926	10
ENSG00000196368	ENSG00000196368.4	NUDT11	X	51490011	51496596	-	2385	protein_coding	262	46	308	1.727	0.316	0.182976	0.18645	0.167446	0.0190045	27984	5	0.494324	0.641463	-0.147139	6525	4
ENSG00000251073	ENSG00000251073.1	NUDT19P5	4	158182825	158183393	+	569	processed_pseudogene	2	12	14	0.013	0.082	6.30769	0.837893	0.872352	-0.0344591	31013	1
ENSG00000111331	ENSG00000111331.12	OAS3	12	112938352	112973249	+	8251	protein_coding	23	2	25	0.152	0.014	0.0921053	0.344277	0.393883	-0.0496064	37118	10	0.208019	0.320273	-0.112254	4470	15
ENSG00000104044	ENSG00000104044.15	OCA2	15	27754875	28099358	-	3299	protein_coding	144	31	175	0.949	0.213	0.224447	0.129777	0.123459	0.00631823	36520	11	0.507165	0.676373	-0.169207	3739	116
ENSG00000149507	ENSG00000149507.6	OOSP2	11	60040275	60048044	+	1897	protein_coding	0	0	0	0	0		0.14667	0.591958	-0.445288	198	8	0.158316	0.589651	-0.431335	127	5
ENSG00000197309	ENSG00000197309.3	OR10D3	11	124183345	124188780	+	3648	protein_coding	4	17	21	0.026	0.117	4.5	0.179671	0.167329	0.0123415	31927	6	0.16046	0.139834	0.0206262	24536	3
ENSG00000186723	ENSG00000186723.4	OR10H1	19	15804549	15815664	-	4454	protein_coding	6	33	39	0.04	0.227	5.675	0.5032	0.407909	0.095291	8097	8	0.508479	0.409732	0.0987468	6093	1
ENSG00000197591	ENSG00000197591.3	OR11L1	1	247840928	247841896	-	969	protein_coding	0	0	0	0	0		0.172605	0.630173	-0.457567	360	9	0.128566	0.553396	-0.42483	156	4
ENSG00000241128	ENSG00000241128.2	OR14A2	1	247722957	247724043	-	1087	protein_coding	0	0	0	0	0		0.211466	0.690199	-0.478733	323	3	0.232847	0.672785	-0.439938	206	2
ENSG00000153230	ENSG00000153230.4	OR14K1	1	247738615	247739559	+	945	protein_coding	0	0	0	0	0		0.151651	0.725335	-0.573684	146	4
ENSG00000221888	ENSG00000221888.4	OR1C1	1	247754846	247760556	-	3980	protein_coding	0	0	0	0	0		0.153726	0.54343	-0.389704	397	8	0.220798	0.623389	-0.402592	373	4
ENSG00000187080	ENSG00000187080.9	OR2AK2	1	247965233	247966386	+	1154	protein_coding	0	0	0	0	0		0.118936	0.654983	-0.536047	81	3
ENSG00000196242	ENSG00000196242.9	OR2C3	1	247524677	247536440	-	8509	protein_coding	0	0	0	0	0		0.13492	0.560513	-0.425593	316	5	0.370177	0.718605	-0.348427	979	10
ENSG00000177489	ENSG00000177489.1	OR2G2	1	247588360	247589313	+	954	protein_coding	0	0	0	0	0		0.179678	0.64642	-0.466742	260	3	0.238248	0.679439	-0.441191	466	2
ENSG00000177476	ENSG00000177476.3	OR2G3	1	247605586	247606515	+	930	protein_coding	0	0	0	0	0		0.198498	0.697997	-0.499499	327	4	0.137231	0.595605	-0.458374	88	3
ENSG00000188558	ENSG00000188558.6	OR2G6	1	248508073	248527337	+	6197	protein_coding	1	0	1	0.007	0	1.42857	0.120005	0.550056	-0.430051	232	6	0.090953	0.421319	-0.330366	438	2
ENSG00000224233	ENSG00000224233.1	OR2J4P	6	29181510	29182445	+	936	unprocessed_pseudogene	29	6	35	0.191	0.041	0.21466
ENSG00000196071	ENSG00000196071.5	OR2L13	1	248095184	248101103	+	2019	protein_coding	0	0	0	0	0		0.307204	0.640249	-0.333045	1483	12	0.134616	0.565013	-0.430397	127	46
ENSG00000224227	ENSG00000224227.3	OR2L1P	1	247980872	247991204	+	1023	transcribed_unprocessed_pseudogene	0	0	0	0	0		0.128338	0.654092	-0.525754	112	4	0.14084	0.684684	-0.543844	82	3
ENSG00000203663	ENSG00000203663.4	OR2L2	1	248030070	248042305	+	4375	protein_coding	1	0	1	0.007	0	1.42857	0.109902	0.54667	-0.436767	214	3	0.093872	0.514713	-0.420841	149	1
ENSG00000198128	ENSG00000198128.4	OR2L3	1	248046836	248063407	+	2929	protein_coding	0	0	0	0	0		0.0731991	0.473463	-0.400264	330	4	0.0640866	0.213001	-0.148914	2955	1
ENSG00000196936	ENSG00000279263.1	OR2L8	1	247948858	247949796	+	939	protein_coding	0	1	1	0	0.007	0.7	0.13909	0.637174	-0.498084	125	8	0.364062	0.699257	-0.335195	1438	1
ENSG00000228198	ENSG00000228198.3	OR2M3	1	248197265	248212925	+	9933	protein_coding	1	1	2	0.007	0.007	1	0.0680526	0.455574	-0.387521	397	3	0.0643742	0.469291	-0.404917	183	3
ENSG00000171180	ENSG00000171180.2	OR2M4	1	248231417	248244679	+	5934	protein_coding	0	0	0	0	0		0.143879	0.621981	-0.478102	218	4	0.163785	0.700625	-0.536839	139	1
ENSG00000162727	ENSG00000162727.3	OR2M5	1	248145148	248146086	+	939	protein_coding	0	0	0	0	0		0.133475	0.647669	-0.514193	121	7	0.162702	0.590606	-0.427904	228	2
ENSG00000196944	ENSG00000196944.4	OR2T4	1	248361581	248362627	+	1047	protein_coding	0	0	0	0	0		0.114367	0.524158	-0.409791	301	4	0.0851205	0.492129	-0.407009	178	1
ENSG00000238243	ENSG00000238243.3	OR2W3	1	247895587	247896531	+	945	protein_coding	0	0	0	0	0		0.206143	0.807037	-0.600894	325	1	0.0962035	0.512874	-0.416671	163	4
ENSG00000180934	ENSG00000180934.6	OR56A1	11	6019336	6034338	-	8518	protein_coding	11	1	12	0.073	0.007	0.0958904	0.524242	0.611971	-0.0877293	13853	3	0.50631	0.689681	-0.183371	4038	2
ENSG00000169214	ENSG00000169214.4	OR6F1	1	247711436	247716646	-	1762	protein_coding	0	0	0	0	0		0.147719	0.620815	-0.473096	140	4	0.144282	0.565291	-0.42101	179	2
ENSG00000186509	ENSG00000186509.4	OR9Q1	11	58023881	58181616	+	2488	protein_coding	0	0	0	0	0		0.139787	0.535448	-0.395661	353	7	0.152101	0.440701	-0.2886	693	26
ENSG00000186513	ENSG00000186513.3	OR9Q2	11	58189070	58194053	+	3774	protein_coding	1	0	1	0.007	0	1.42857	0.120418	0.379445	-0.259027	1471	10	0.0941622	0.436238	-0.342076	388	3
ENSG00000187848	ENSG00000187848.13	P2RX2	12	132618776	132622386	+	1973	protein_coding	39	2	41	0.257	0.014	0.0544747	0.134768	0.126777	0.00799141	35031	9	0.514517	0.624933	-0.110417	10169	8
ENSG00000171631	ENSG00000171631.14	P2RY6	11	73264505	73298617	+	3976	protein_coding	47	7	54	0.31	0.048	0.154839	0.499702	0.375853	0.123849	5723	11	0.670656	0.69717	-0.026514	22023	44
ENSG00000174740	ENSG00000174740.7	PABPC5	X	91434595	91438584	+	3450	protein_coding	74	7	81	0.488	0.048	0.0983607	0.0675405	0.0660884	0.00145202	42314	4	0.166572	0.206049	-0.0394762	25065	9
ENSG00000142623	ENSG00000142623.9	PADI1	1	17205126	17246005	+	4903	protein_coding	18	128	146	0.119	0.879	7.38655	0.636248	0.671098	-0.0348497	33126	8	0.489171	0.621069	-0.131899	3526	27
ENSG00000142619	ENSG00000142619.4	PADI3	1	17249098	17284233	+	3189	protein_coding	10	2	12	0.066	0.014	0.212121	0.546189	0.562936	-0.0167472	43088	8	0.491189	0.554995	-0.0638059	10604	13
ENSG00000187867	ENSG00000187867.8	PALM3	19	14053365	14059159	-	2533	protein_coding	51	7	58	0.336	0.048	0.142857	0.498315	0.59409	-0.0957742	10929	10	0.504713	0.679429	-0.174716	2266	5
ENSG00000149090	ENSG00000149090.11	PAMR1	11	35431823	35530300	-	3863	protein_coding	136	6	142	0.897	0.041	0.0457079	0.0891842	0.0654822	0.023702	25557	2	0.406207	0.506465	-0.100259	7369	26
ENSG00000102290	ENSG00000102290.22	PCDH11X	X	91779261	92623230	+	11630	protein_coding	214	7	221	1.411	0.048	0.0340184	0.0529461	0.0497578	0.00318824	40076	4	0.188071	0.353906	-0.165835	2593	13
ENSG00000099715	ENSG00000099715.14	PCDH11Y	Y	5000226	5742224	+	11672	protein_coding	10	2	12	0.066	0.014	0.212121	0.0559875	0.0437164	0.0122711	31967	7	0.0768372	0.120177	-0.0433402	17203	7
ENSG00000150275	ENSG00000150275.18	PCDH15	10	53802771	55627942	-	15423	protein_coding	9	37	46	0.059	0.254	4.30508	0.736937	0.751736	-0.014799	36553	10	0.590814	0.646156	-0.0553422	13959	71
ENSG00000136099	ENSG00000136099.13	PCDH8	13	52842889	52848641	-	5150	protein_coding	2	8	10	0.013	0.055	4.23077	0.633137	0.639794	-0.00665709	36207	15	0.606396	0.593329	0.0130665	28419	12
ENSG00000184226	ENSG00000184226.14	PCDH9	13	66302834	67230445	-	30944	protein_coding	4473	918	5391	29.487	6.303	0.213755	0.0582718	0.0518638	0.00640797	36428	13	0.63365	0.683658	-0.0500086	14544	85
ENSG00000112541	ENSG00000112541.13	PDE10A	6	165327287	165988078	-	12348	protein_coding	65	287	352	0.428	1.971	4.60514	0.0956867	0.0855366	0.0101501	33411	5	0.630113	0.671761	-0.0416484	15335	218
ENSG00000284741	ENSG00000128655.17	PDE11A	2	177623252	178072755	-	12237	protein_coding	23	5	28	0.152	0.034	0.223684	0.742387	0.733007	0.00938034	34954	12	0.557608	0.594896	-0.0372876	21547	75
ENSG00000154678	ENSG00000154678.16	PDE1C	7	31751179	32299329	-	13821	protein_coding	30	1	31	0.198	0.007	0.0353535	0.268683	0.498835	-0.230152	2385	13	0.216586	0.488004	-0.271417	828	90
ENSG00000120913	ENSG00000120913.23	PDLIM2	8	22578279	22598025	+	12388	protein_coding	257	56	313	1.694	0.384	0.226682	0.518528	0.64422	-0.125693	8603	9	0.371963	0.431169	-0.0592063	16542	30
ENSG00000162493	ENSG00000162493.16	PDPN	1	13583465	13617957	+	3707	protein_coding	323	12	335	2.129	0.082	0.0385157	0.276885	0.551439	-0.274554	1759	13	0.230676	0.572139	-0.341464	687	24
ENSG00000172367	ENSG00000172367.15	PDZD3	11	119185457	119190223	+	3827	protein_coding	10	2	12	0.066	0.014	0.212121	0.631625	0.715957	-0.0843314	14105	7	0.498403	0.686024	-0.18762	3857	6
ENSG00000215859	ENSG00000215859.9	PDZK1P1	1	147993862	148014956	-	3674	transcribed_unprocessed_pseudogene	1	9	10	0.007	0.062	8.85714
ENSG00000139946	ENSG00000139946.9	PELI2	14	56117814	56301526	+	6278	protein_coding	31	136	167	0.204	0.934	4.57843	0.0648575	0.0688312	-0.00397368	39044	6	0.450191	0.514471	-0.0642802	11956	47
ENSG00000114757	ENSG00000114757.18	PEX5L	3	179794958	180037053	-	10236	protein_coding	16	3	19	0.105	0.021	0.2	0.100669	0.110571	-0.00990242	33591	10	0.470411	0.488811	-0.0183996	27144	57
ENSG00000257150	ENSG00000257150.3	PGAM1P5	12	95551582	95673999	+	2367	transcribed_processed_pseudogene	11	0	11	0.073	0	0.136986	0.601062	0.456512	0.14455	4541	4	0.780881	0.673606	0.107275	7780	5
ENSG00000213290	ENSG00000213290.4	PGK1P2	19	12559571	12561105	+	1214	processed_pseudogene	12	2	14	0.079	0.014	0.177215	0.175156	0.383233	-0.208078	2442	1	0.175156	0.383233	-0.208078	1563	1
ENSG00000168490	ENSG00000168490.13	PHYHIP	8	22219704	22232341	-	4170	protein_coding	11	1	12	0.073	0.007	0.0958904	0.596393	0.641207	-0.0448145	24109	11	0.568222	0.614826	-0.0466037	13700	26
ENSG00000124102	ENSG00000124102.4	PI3	20	45174876	45176544	+	577	protein_coding	1	17	18	0.007	0.117	16.7143	0.397466	0.544751	-0.147285	4415	5	0.489027	0.666243	-0.177217	2808	2
ENSG00000141506	ENSG00000141506.13	PIK3R5	17	8878911	8965712	-	7506	protein_coding	86	20	106	0.567	0.137	0.241623	0.365082	0.394299	-0.0292161	37771	14	0.378561	0.593296	-0.214735	1447	67
ENSG00000105559	ENSG00000105559.11	PLEKHA4	19	48837097	48868632	-	3851	protein_coding	10	43	53	0.066	0.295	4.4697	0.727389	0.791444	-0.0640547	20258	4	0.434341	0.460516	-0.0261746	27948	13
ENSG00000147872	ENSG00000147872.9	PLIN2	9	19108375	19149290	-	5086	protein_coding	10	0	10	0.066	0	0.151515	0.77068	0.784615	-0.0139347	38274	1	0.723646	0.714213	0.00943392	32020	12
ENSG00000120594	ENSG00000120594.16	PLXDC2	10	19816239	20289856	+	12567	protein_coding	43	1	44	0.283	0.007	0.024735	0.114915	0.0781603	0.0367549	20089	15	0.0931043	0.147984	-0.0548798	11380	44
ENSG00000221866	ENSG00000221866.9	PLXNA4	7	132123332	132648688	-	16372	protein_coding	58	7	65	0.382	0.048	0.125654	0.608762	0.761563	-0.152801	7706	9	0.26473	0.398381	-0.133651	3464	116
ENSG00000136040	ENSG00000136040.8	PLXNC1	12	94148723	94307675	+	9887	protein_coding	36	5	41	0.237	0.034	0.14346	0.209176	0.22123	-0.0120539	38671	9	0.623568	0.662319	-0.0387507	30682	97
ENSG00000240694	ENSG00000240694.8	PNMA2	8	26504686	26514092	-	5579	protein_coding	563	93	656	3.711	0.639	0.172191	0.110977	0.149165	-0.0381882	22580	12	0.29799	0.316995	-0.0190045	31178	14
ENSG00000277531	ENSG00000277531.2	PNMA8C	19	46424697	46428951	-	4255	protein_coding	13	1	14	0.086	0.007	0.0813953
ENSG00000006757	ENSG00000006757.11	PNPLA4	X	7898247	7927739	-	3441	protein_coding	118	8	126	0.778	0.055	0.0706941	0.173459	0.207212	-0.0337531	42077	13	0.150827	0.190255	-0.039427	16676	12
ENSG00000115138	ENSG00000115138.10	POMC	2	25160853	25168903	-	1538	protein_coding	54	6	60	0.356	0.041	0.115169	0.159798	0.180708	-0.0209098	38396	14	0.450504	0.496937	-0.0464337	20600	21
ENSG00000121577	ENSG00000121577.13	POPDC2	3	119636457	119665324	-	2445	protein_coding	10	2	12	0.066	0.014	0.212121	0.829038	0.840147	-0.0111092	39821	3	0.621604	0.676461	-0.0548574	11392	19
ENSG00000198062	ENSG00000198062.14	POTEH	22	15690026	15721631	+	2293	protein_coding	12	0	12	0.079	0	0.126582	0.408107	0.574918	-0.16681	5038	3	0.403701	0.533287	-0.129586	4479	4
ENSG00000204434	ENSG00000204434.5	POTEKP	2	131591752	131627266	+	2688	unprocessed_pseudogene	12	2	14	0.079	0.014	0.177215	0.442969	0.499871	-0.0569022	15762	3	0.539411	0.587862	-0.0484509	13249	5
ENSG00000091010	ENSG00000091010.5	POU4F3	5	146338839	146341722	+	2569	protein_coding	2	8	10	0.013	0.055	4.23077	0.265715	0.241555	0.0241604	25372	12	0.428082	0.373851	0.0542311	11550	6
ENSG00000212993	ENSG00000212993.5	POU5F1B	8	127322183	127420066	+	4964	protein_coding	13	2	15	0.086	0.014	0.162791	0.796056	0.833664	-0.0376076	28744	2	0.651255	0.719905	-0.0686498	13563	6
ENSG00000086717	ENSG00000086717.18	PPEF1	X	18675909	18827921	+	3513	protein_coding	12	0	12	0.079	0	0.126582	0.0901288	0.0629528	0.027176	23959	7	0.636925	0.712774	-0.0758483	9296	21
ENSG00000135447	ENSG00000135447.16	PPP1R1A	12	54575387	54588659	-	3982	protein_coding	40	5	45	0.264	0.034	0.128788	0.162246	0.148038	0.0142075	30725	11	0.360576	0.459688	-0.0991123	8793	13
ENSG00000204513	ENSG00000239810.3	PRAMEF11	1	12824605	12831410	-	1845	protein_coding	0	1	1	0	0.007	0.7	0.105489	0.402969	-0.29748	999	2	0.279648	0.703484	-0.423836	512	4
ENSG00000120952	ENSG00000120952.4	PRAMEF2	1	12857086	12861909	+	1642	protein_coding	0	0	0	0	0		0.309503	0.770552	-0.461049	967	3	0.419547	0.82712	-0.407573	1331	1
ENSG00000204478	ENSG00000204478.9	PRAMEF20	1	13410450	13421328	+	1597	protein_coding	0	0	0	0	0		0.120929	0.704421	-0.583492	57	3	0.1383	0.723757	-0.585456	56	2
ENSG00000243073	ENSG00000243073.3	PRAMEF4	1	12879224	12886201	-	1828	protein_coding	0	1	1	0	0.007	0.7	0.135571	0.410236	-0.274664	1258	5	0.206219	0.692898	-0.486679	202	3
ENSG00000057657	ENSG00000057657.15	PRDM1	6	106086320	106109939	+	6369	protein_coding	17	3	20	0.112	0.021	0.1875	0.0707708	0.0624633	0.00830757	34804	10	0.423984	0.66303	-0.239046	2048	28
ENSG00000135406	ENSG00000135406.13	PRPH	12	49293252	49298686	+	4353	protein_coding	30	2	32	0.198	0.014	0.0707071	0.51759	0.571836	-0.054246	15391	9	0.455232	0.525128	-0.0698964	9625	17
ENSG00000230082	ENSG00000230082.1	PRRT3-AS1	3	9947404	9954787	+	614	antisense	1	20	21	0.007	0.137	19.5714	0.13067	0.137269	-0.00659867	36264	8	0.405716	0.425945	-0.0202284	24747	17
ENSG00000010438	ENSG00000010438.16	PRSS3	9	33750466	33799231	+	1664	protein_coding	11	63	74	0.073	0.433	5.93151	0.365641	0.392531	-0.0268896	26344	11	0.401979	0.420424	-0.0184443	33509	23
ENSG00000204264	ENSG00000204264.8	PSMB8	6	32840717	32844703	-	2006	protein_coding	6	30	36	0.04	0.206	5.15	0.427142	0.451946	-0.0248037	40256	39	0.593671	0.646797	-0.0531259	22604	53
ENSG00000240065	ENSG00000240065.7	PSMB9	6	32844136	32859585	+	3072	protein_coding	1	9	10	0.007	0.062	8.85714	0.552993	0.59692	-0.0439265	40641	33	0.435359	0.477267	-0.0419072	16782	133
ENSG00000165186	ENSG00000165186.11	PTCHD1	X	23334016	23404372	+	13714	protein_coding	12	251	263	0.079	1.723	21.8101	0.160114	0.07446	0.0856541	9283	8	0.634949	0.582953	0.0519957	12118	9
ENSG00000148344	ENSG00000148344.10	PTGES	9	129738331	129753047	-	1896	protein_coding	23	144	167	0.152	0.989	6.50658	0.302494	0.395897	-0.0934036	9840	5	0.669637	0.780274	-0.110636	6767	7
ENSG00000124212	ENSG00000124212.5	PTGIS	20	49503874	49568146	-	5579	protein_coding	31	3	34	0.204	0.021	0.102941	0.414919	0.456745	-0.041826	18429	10	0.431498	0.499442	-0.0679436	12546	23
ENSG00000095303	ENSG00000095303.15	PTGS1	9	122370530	122395703	+	5791	protein_coding	370	74	444	2.439	0.508	0.208282	0.34185	0.395176	-0.0533254	20987	9	0.357156	0.377708	-0.0205523	34422	18
ENSG00000105894	ENSG00000105894.11	PTN	7	137227341	137343865	-	1713	protein_coding	15	1	16	0.099	0.007	0.0707071	0.0908283	0.187457	-0.0966283	7980	10	0.10086	0.334019	-0.233159	1207	24
ENSG00000241472	ENSG00000241472.6	PTPRG-AS1	3	62260865	62369330	-	4496	processed_transcript	15	72	87	0.099	0.494	4.9899	0.476094	0.547412	-0.0713185	13221	11	0.399851	0.399113	0.000737957	34404	39
ENSG00000151490	ENSG00000151490.13	PTPRO	12	15322397	15597399	+	7519	protein_coding	7	56	63	0.046	0.384	8.34783	0.293282	0.33459	-0.0413077	28641	12	0.494436	0.545167	-0.0507312	23148	50
ENSG00000153233	ENSG00000153233.12	PTPRR	12	70638073	70920843	-	5142	protein_coding	2	11	13	0.013	0.076	5.84615	0.504695	0.379946	0.12475	5653	12	0.632529	0.622644	0.00988429	29931	48
ENSG00000163661	ENSG00000163661.3	PTX3	3	157436789	157443628	+	1940	protein_coding	2	15	17	0.013	0.103	7.92308	0.646654	0.816478	-0.169824	6671	7	0.325124	0.388158	-0.0630341	13913	12
ENSG00000130508	ENSG00000130508.10	PXDN	2	1631887	1744852	-	11257	protein_coding	30	159	189	0.198	1.092	5.51515	0.539618	0.584054	-0.0444354	30842	8	0.388478	0.33264	0.055838	11156	112
ENSG00000041353	ENSG00000041353.9	RAB27B	18	54717860	54895516	+	7432	protein_coding	57	12	69	0.376	0.082	0.218085	0.131688	0.452202	-0.320514	794	2	0.183275	0.416117	-0.232841	1215	38
ENSG00000253327	ENSG00000253327.2	RAD21-AS1	8	116874424	116876868	+	2010	antisense	12	2	14	0.079	0.014	0.177215	0.0558238	0.0533831	0.00244067	40996	7	0.10802	0.113733	-0.00571349	32871	11
ENSG00000106538	ENSG00000106538.9	RARRES2	7	150338317	150341674	-	1921	protein_coding	16	213	229	0.105	1.462	13.9238	0.734844	0.672343	0.0625016	19436	8	0.651934	0.708247	-0.0563129	11045	8
ENSG00000133321	ENSG00000133321.10	RARRES3	11	63536809	63546462	+	1299	protein_coding	11	2	13	0.073	0.014	0.191781	0.654704	0.759271	-0.104567	12399	7	0.505299	0.573375	-0.0680754	13690	6
ENSG00000198915	ENSG00000198915.11	RASGEF1A	10	43194535	43266919	-	6073	protein_coding	55	247	302	0.363	1.696	4.67218	0.503333	0.419027	0.0843053	9472	5	0.457525	0.540689	-0.0831641	8557	46
ENSG00000058335	ENSG00000058335.15	RASGRF1	15	78959947	79090773	-	9929	protein_coding	44	9	53	0.29	0.062	0.213793	0.0804994	0.0568785	0.0236209	25595	22	0.629819	0.700488	-0.0706693	16178	81
ENSG00000068831	ENSG00000068831.18	RASGRP2	11	64726911	64745456	-	6084	protein_coding	113	20	133	0.745	0.137	0.183893	0.105335	0.184625	-0.0792904	10213	6	0.367691	0.441221	-0.0735298	8813	33
ENSG00000141150	ENSG00000270885.1	RASL10B	17	35731649	35743521	+	3502	protein_coding	23	135	158	0.152	0.927	6.09868	0.312951	0.370621	-0.0576701	14202	10	0.513109	0.539798	-0.026689	26451	19
ENSG00000198774	ENSG00000198774.4	RASSF9	12	85800697	85836570	-	5682	protein_coding	242	21	263	1.595	0.144	0.0902821	0.31946	0.23565	0.08381	9547	9	0.165483	0.17204	-0.00655732	31505	6
ENSG00000223575	ENSG00000223575.2	RBMX2P3	1	119084998	119085954	-	957	processed_pseudogene	9	2	11	0.059	0.014	0.237288
ENSG00000189056	ENSG00000189056.13	RELN	7	103471784	103989516	-	12642	protein_coding	2893	31	2924	19.071	0.213	0.0111688	0.2381	0.185287	0.0528129	15337	11	0.32461	0.544663	-0.220053	2231	42
ENSG00000088320	ENSG00000088320.3	REM1	20	31475293	31484905	+	1665	protein_coding	17	4	21	0.112	0.027	0.241071	0.198917	0.214808	-0.0158915	29661	13	0.498341	0.595612	-0.0972704	9105	11
ENSG00000178882	ENSG00000178882.14	RFLNA	12	123973241	124316024	+	3173	protein_coding	16	2	18	0.105	0.014	0.133333	0.0674263	0.0608044	0.00662189	36244	13	0.556662	0.646168	-0.0895061	7520	155
ENSG00000225465	ENSG00000225465.8	RFPL1S	22	29436534	29478175	-	6271	antisense	2	12	14	0.013	0.082	6.30769	0.411579	0.389364	0.0222154	33950	5	0.545116	0.540779	0.00433691	32619	27
ENSG00000232104	ENSG00000232104.3	RFX3-AS1	9	3526723	3691814	+	1562	lincRNA	39	8	47	0.257	0.055	0.214008	0.0534878	0.0573044	-0.00381666	39243	12	0.645379	0.677839	-0.0324598	20565	9
ENSG00000196862	ENSG00000196862.9	RGPD4	2	107826937	107890841	+	5464	protein_coding	16	3	19	0.105	0.021	0.2	0.663986	0.751636	-0.0876499	14423	8	0.562034	0.609229	-0.0471954	17161	5
ENSG00000164292	ENSG00000164292.12	RHOBTB3	5	95713522	95824383	+	8833	protein_coding	2731	36552	39283	18.003	250.968	13.9403	0.309804	0.685611	-0.375807	928	3	0.323031	0.525911	-0.20288	2183	62
ENSG00000234493	ENSG00000234493.3	RHOXF1P1	X	119978713	120025138	-	772	transcribed_unprocessed_pseudogene	14	2	16	0.092	0.014	0.152174	0.302024	0.268664	0.0333601	21387	7	0.564022	0.55061	0.0134115	28258	6
ENSG00000174791	ENSG00000174791.10	RIN1	11	66330242	66336840	-	5469	protein_coding	12	113	125	0.079	0.776	9.82278	0.235992	0.522847	-0.286855	1121	13	0.478975	0.637054	-0.158079	2687	21
ENSG00000203877	ENSG00000203877.8	RIPPLY2	6	83853266	83857515	+	4172	protein_coding	2	10	12	0.013	0.069	5.30769	0.320564	0.303216	0.0173479	28910	17	0.418287	0.38783	0.0304573	19827	10
ENSG00000201794	ENSG00000201794.1	RN7SKP130	7	2999094	2999394	+	301	misc_RNA	0	1	1	0	0.007	0.7	0.140125	0.636082	-0.495958	103	7
ENSG00000200708	ENSG00000200708.1	RN7SKP93	2	133596091	133596399	+	309	misc_RNA	0	1	1	0	0.007	0.7	0.0780344	0.657014	-0.578979	27	3
ENSG00000243005	ENSG00000243005.3	RN7SL16P	4	24563193	24563461	-	269	misc_RNA	2	8	10	0.013	0.055	4.23077	0.866711	0.876356	-0.009645	40646	1
ENSG00000242182	ENSG00000242182.3	RN7SL745P	18	23004564	23004862	+	299	misc_RNA	1	11	12	0.007	0.076	10.8571
ENSG00000241217	ENSG00000241217.3	RN7SL809P	12	56670450	56670746	-	297	misc_RNA	3	12	15	0.02	0.082	4.1
ENSG00000199839	ENSG00000199839.1	RNA5SP150	3	181822872	181822990	-	119	rRNA	0	0	0	0	0		0.231376	0.72185	-0.490474	458	3
ENSG00000222682	ENSG00000222682.1	RNA5SP38	13	106155372	106155490	-	119	rRNA	0	0	0	0	0		0.136145	0.672259	-0.536114	144	3
ENSG00000222952	ENSG00000222952.1	RNA5SP41	1	13623184	13623284	-	101	rRNA	0	0	0	0	0		0.372672	0.81992	-0.447247	1064	6	0.542672	0.881176	-0.338504	2243	2
ENSG00000214190	ENSG00000214190.2	RNF152P1	9	5418373	5418976	-	604	processed_pseudogene	9	2	11	0.059	0.014	0.237288	0.948684	0.937747	0.0109371	40452	1	0.948684	0.937747	0.0109371	31814	1
ENSG00000236548	ENSG00000236548.1	RNF217-AS1	6	124909093	124963039	-	4507	antisense	13	2	15	0.086	0.014	0.162791	0.384632	0.279148	0.105484	7105	12	0.289739	0.313301	-0.0235616	32017	13
ENSG00000105982	ENSG00000105982.16	RNF32	7	156640281	156677130	+	4371	protein_coding	23	5	28	0.152	0.034	0.223684	0.265393	0.269082	-0.00368933	39410	11	0.582975	0.643276	-0.0603013	18196	48
ENSG00000184719	ENSG00000184719.11	RNLS	10	88273864	88584530	-	3933	protein_coding	30	0	30	0.198	0	0.0505051	0.637517	0.75161	-0.114093	10664	6	0.690772	0.716152	-0.0253802	22720	69
ENSG00000236195	ENSG00000236195.1	RNMTL1P2	7	17962079	17963029	+	951	processed_pseudogene	18	0	18	0.119	0	0.0840336
ENSG00000200807	ENSG00000200807.1	RNU1-32P	2	60384605	60384763	+	159	snRNA	0	0	0	0	0		0.183618	0.567929	-0.384311	419	6
ENSG00000252776	ENSG00000252776.1	RNU4ATAC10P	11	122449210	122449331	+	122	snRNA	0	0	0	0	0		0.0762293	0.751774	-0.675544	6	3
ENSG00000252688	ENSG00000252688.1	RNU6-579P	2	133333829	133333930	+	102	snRNA	0	0	0	0	0		0.0636698	0.84311	-0.77944	1	3
ENSG00000202265	ENSG00000202265.1	RNU6-596P	8	57289552	57289649	+	98	snRNA	0	0	0	0	0		0.293685	0.771818	-0.478134	873	3
ENSG00000207158	ENSG00000207158.1	RNU6-929P	20	56785981	56786087	-	107	snRNA	0	0	0	0	0		0.202359	0.695548	-0.493188	292	4
ENSG00000169071	ENSG00000169071.14	ROR2	9	91563091	91950162	-	5818	protein_coding	73	306	379	0.481	2.101	4.36798	0.0533438	0.0664865	-0.0131428	31426	8	0.601434	0.624106	-0.022672	25233	95
ENSG00000143365	ENSG00000143365.17	RORC	1	151806071	151831872	-	6314	protein_coding	4	16	20	0.026	0.11	4.23077	0.493908	0.584081	-0.0901734	8705	5	0.535937	0.584407	-0.0484698	13767	22
ENSG00000047936	ENSG00000047936.10	ROS1	6	117288300	117425855	-	7856	protein_coding	17	1	18	0.112	0.007	0.0625	0.691063	0.765106	-0.0740428	14458	7	0.65547	0.699323	-0.0438539	17388	15
ENSG00000214676	ENSG00000214676.4	RPL9P16	4	168755816	168756382	+	567	processed_pseudogene	14	1	15	0.092	0.007	0.076087
ENSG00000243978	ENSG00000243978.8	RTL9	X	110358816	110456334	+	5529	protein_coding	2	8	10	0.013	0.055	4.23077						0.539327	0.598808	-0.0594803	10381	26
ENSG00000159216	ENSG00000159216.18	RUNX1	21	34787801	36004667	-	15574	protein_coding	194	822	1016	1.279	5.644	4.41282	0.829245	0.843493	-0.0142479	38442	5	0.576181	0.61315	-0.036969	17062	277
ENSG00000160678	ENSG00000160678.11	S100A1	1	153627926	153632039	+	3030	protein_coding	1	33	34	0.007	0.227	32.4286	0.153135	0.212209	-0.0590742	13879	21	0.555801	0.676622	-0.120821	5035	13
ENSG00000189334	ENSG00000189334.8	S100A14	1	153614255	153616986	-	1277	protein_coding	21	170	191	0.138	1.167	8.45652	0.544131	0.662026	-0.117895	8401	6	0.542267	0.75797	-0.215703	2834	5
ENSG00000188643	ENSG00000188643.10	S100A16	1	153606886	153613145	-	1701	protein_coding	135	1976	2111	0.89	13.567	15.2438	0.604153	0.692821	-0.0886685	8868	5	0.300936	0.542994	-0.242058	1122	17
ENSG00000188015	ENSG00000188015.9	S100A3	1	153547329	153549372	-	955	protein_coding	0	10	10	0	0.069	6.9	0.518066	0.67724	-0.159174	5337	10	0.608708	0.776861	-0.168153	5161	3
ENSG00000196154	ENSG00000196154.11	S100A4	1	153543613	153550136	-	1025	protein_coding	31	260	291	0.204	1.785	8.75	0.649219	0.682055	-0.0328364	30521	4	0.538109	0.679791	-0.141682	4678	22
ENSG00000103449	ENSG00000103449.11	SALL1	16	51135975	51151367	-	5660	protein_coding	20	2	22	0.132	0.014	0.106061	0.165627	0.117383	0.048244	16503	20	0.337358	0.35824	-0.0208811	24400	32
ENSG00000188659	ENSG00000188659.9	SAXO2	15	82262810	82284930	+	4160	protein_coding	59	13	72	0.389	0.089	0.228792	0.140267	0.153604	-0.0133373	44252	10	0.319169	0.349866	-0.030697	23683	8
ENSG00000267123	ENSG00000267123.5	SCAT1	17	78605233	78632155	-	1271	lincRNA	9	1	10	0.059	0.007	0.118644						0.663332	0.767663	-0.104332	8576	17
ENSG00000104112	ENSG00000104112.8	SCG3	15	51681353	51721031	+	3315	protein_coding	4	77	81	0.026	0.529	20.3462	0.227243	0.201248	0.0259952	24795	9	0.420093	0.380597	0.0394958	16085	13
ENSG00000136531	ENSG00000136531.15	SCN2A	2	165194993	165392310	+	23695	protein_coding	20	3	23	0.132	0.021	0.159091	0.0537644	0.0918207	-0.0380564	19658	2	0.624356	0.665997	-0.0416406	21648	16
ENSG00000284194	ENSG00000284194.1	SCO2	22	50523568	50526439	-	1196	protein_coding	2	8	10	0.013	0.055	4.23077	0.385268	0.484565	-0.0992975	7708	10	0.194381	0.208944	-0.0145629	27698	10
ENSG00000159307	ENSG00000159307.18	SCUBE1	22	43197283	43343388	-	12135	protein_coding	33	5	38	0.218	0.034	0.155963	0.213569	0.207103	0.00646632	36385	9	0.579685	0.678263	-0.098578	6240	80
ENSG00000146555	ENSG00000146555.18	SDK1	7	3301448	4269000	+	12062	protein_coding	162	5	167	1.068	0.034	0.0318352	0.176576	0.158259	0.0183165	28370	6	0.235948	0.598311	-0.362363	459	390
ENSG00000170786	ENSG00000170786.12	SDR16C5	8	56300010	56320776	-	3279	protein_coding	18	0	18	0.119	0	0.0840336	0.310868	0.410129	-0.0992618	14624	12	0.185605	0.297709	-0.112104	4885	13
ENSG00000183921	ENSG00000183921.7	SDR42E2	16	22165583	22191754	+	2630	protein_coding	11	0	11	0.073	0	0.136986	0.530341	0.617777	-0.0874356	9529	3	0.371511	0.402901	-0.0313903	25036	12
ENSG00000112902	ENSG00000112902.11	SEMA5A	5	9035026	9546075	-	12097	protein_coding	36	1	37	0.237	0.007	0.0295359	0.284573	0.270337	0.0142355	30711	10	0.129892	0.298458	-0.168566	2435	89
ENSG00000137872	ENSG00000137872.16	SEMA6D	15	47184101	47774223	+	8557	protein_coding	16	0	16	0.105	0	0.0952381	0.343839	0.496809	-0.15297	4547	9	0.214915	0.514918	-0.300003	674	99
ENSG00000132386	ENSG00000132386.10	SERPINF1	17	1761959	1777574	+	3069	protein_coding	0	15	15	0	0.103	10.3	0.563126	0.584866	-0.0217407	31976	10	0.500485	0.559579	-0.059094	10461	16
ENSG00000152217	ENSG00000152217.17	SETBP1	18	44680173	45068510	+	14014	protein_coding	970	224	1194	6.394	1.538	0.240538	0.0972475	0.0922198	0.00502776	37814	13	0.376076	0.698275	-0.322199	1780	86
ENSG00000198879	ENSG00000198879.11	SFMBT2	10	7158624	7411486	-	9953	protein_coding	24	0	24	0.158	0	0.0632911	0.302345	0.30217	0.000175452	44178	9	0.164242	0.241237	-0.0769956	7510	97
ENSG00000175793	ENSG00000175793.11	SFN	1	26863138	26864457	+	1320	protein_coding	99	912	1011	0.653	6.262	9.58959	0.144089	0.423427	-0.279339	1205	10	0.310347	0.731389	-0.421042	656	6
ENSG00000229415	ENSG00000229415.9	SFTA3	14	36473288	36513829	-	3108	protein_coding	1	12	13	0.007	0.082	11.7143	0.730897	0.676462	0.0544358	18262	15	0.725665	0.633296	0.0923694	9694	26
ENSG00000133661	ENSG00000133661.15	SFTPD	10	79937740	79982614	-	1321	protein_coding	11	1	12	0.073	0.007	0.0958904	0.630117	0.665493	-0.0353761	29176	6	0.431201	0.46354	-0.0323388	33494	12
ENSG00000118473	ENSG00000118473.21	SGIP1	1	66533383	66748299	+	10477	protein_coding	52	11	63	0.343	0.076	0.221574	0.574847	0.697114	-0.122267	7475	9	0.709679	0.76954	-0.0598611	13293	50
ENSG00000167037	ENSG00000167037.18	SGSM1	22	24806169	24927578	+	8607	protein_coding	117	13	130	0.771	0.089	0.115435	0.280116	0.236634	0.0434814	17898	12	0.320419	0.465977	-0.145558	3060	23
ENSG00000250072	ENSG00000250072.5	SH3TC2-DT	5	149063317	149109787	+	4313	lincRNA	3	17	20	0.02	0.117	5.85	0.246089	0.321119	-0.0750305	10850	7	0.471081	0.533295	-0.0622144	13705	5
ENSG00000161681	ENSG00000161681.15	SHANK1	19	50661827	50719450	-	7567	protein_coding	144	21	165	0.949	0.144	0.151739	0.378309	0.495732	-0.117423	15925	5	0.274984	0.433593	-0.158609	3137	73
ENSG00000164690	ENSG00000164690.7	SHH	7	155799986	155812273	-	5038	protein_coding	10	0	10	0.066	0	0.151515	0.226858	0.226658	0.000199939	44137	9	0.36804	0.404928	-0.0368882	21638	29
ENSG00000138944	ENSG00000138944.7	SHISAL1	22	44243667	44312851	-	6751	protein_coding	28	2	30	0.185	0.014	0.0756757	0.339194	0.548089	-0.208895	2621	8	0.353823	0.592593	-0.23877	1726	32
ENSG00000197046	ENSG00000197046.11	SIGLEC15	18	45825512	45844080	+	3598	protein_coding	5	46	51	0.033	0.316	9.57576	0.530084	0.527824	0.00226023	41245	6	0.510037	0.604298	-0.094261	5722	21
ENSG00000158296	ENSG00000158296.13	SLC13A3	20	46557823	46684467	-	6055	protein_coding	14	1	15	0.092	0.007	0.076087						0.257012	0.557129	-0.300116	690	54
ENSG00000141485	ENSG00000141485.16	SLC13A5	17	6684713	6713567	-	9020	protein_coding	17	0	17	0.112	0	0.0892857	0.352253	0.32916	0.0230929	25899	14	0.295831	0.422511	-0.12668	3923	29
ENSG00000101194	ENSG00000101194.17	SLC17A9	20	62952647	62969585	+	5521	protein_coding	2	24	26	0.013	0.165	12.6923	0.541883	0.793364	-0.251482	4327	12	0.554601	0.642289	-0.0876876	9970	21
ENSG00000187714	ENSG00000187714.6	SLC18A3	10	49610301	49612720	+	2420	protein_coding	3	18	21	0.02	0.124	6.2	0.415203	0.373464	0.0417389	18462	13	0.48255	0.507436	-0.0248868	32756	7
ENSG00000110436	ENSG00000110436.12	SLC1A2	11	35251205	35420063	-	22835	protein_coding	84	13	97	0.554	0.089	0.16065	0.242834	0.291094	-0.0482598	16500	12	0.519496	0.563541	-0.0440452	20419	70
ENSG00000079215	ENSG00000079215.13	SLC1A3	5	36606355	36688334	+	6265	protein_coding	7479	1288	8767	49.303	8.843	0.17936	0.0563314	0.0544328	0.0018986	41720	8	0.495113	0.508524	-0.0134108	28787	39
ENSG00000105143	ENSG00000105143.12	SLC1A6	19	14950034	15022990	-	7646	protein_coding	12	0	12	0.079	0	0.126582	0.136034	0.152319	-0.0162854	29480	2	0.267014	0.269848	-0.00283428	33368	52
ENSG00000004809	ENSG00000004809.13	SLC22A16	6	110424687	110476641	-	3907	protein_coding	62	6	68	0.409	0.041	0.100244	0.787434	0.598613	0.188822	5254	11	0.664976	0.556081	0.108895	5382	13
ENSG00000259803	ENSG00000259803.6	SLC22A31	16	89195761	89201664	-	2610	protein_coding	74	13	87	0.488	0.089	0.182377	0.340699	0.306948	0.0337505	21248	7	0.535538	0.623904	-0.0883666	10227	15
ENSG00000185052	ENSG00000185052.11	SLC24A3	20	19212646	19722937	+	3933	protein_coding	66	5	71	0.435	0.034	0.0781609	0.181603	0.23057	-0.0489665	42133	5	0.290739	0.525945	-0.235205	1181	69
ENSG00000140090	ENSG00000140090.17	SLC24A4	14	92322581	92501483	+	14412	protein_coding	48	5	53	0.316	0.034	0.107595	0.504533	0.643025	-0.138493	7289	12	0.549856	0.63505	-0.085194	9898	77
ENSG00000137860	ENSG00000137860.11	SLC28A2	15	45252230	45277845	+	5192	protein_coding	0	27	27	0	0.185	18.5	0.583954	0.717519	-0.133566	7469	7	0.522263	0.649527	-0.127264	7990	8
ENSG00000197496	ENSG00000197496.5	SLC2A10	20	46709487	46736347	+	5000	protein_coding	587	21	608	3.87	0.144	0.0372093	0.323102	0.377487	-0.0543841	29589	11	0.216565	0.431276	-0.214711	2656	10
ENSG00000146411	ENSG00000146411.5	SLC2A12	6	133988697	134052636	-	4468	protein_coding	78	11	89	0.514	0.076	0.14786	0.454281	0.561264	-0.106983	6976	9	0.596995	0.626754	-0.0297595	23315	17
ENSG00000059804	ENSG00000059804.15	SLC2A3	12	7919230	7936275	-	6159	protein_coding	27	114	141	0.178	0.783	4.39888	0.497359	0.677374	-0.180015	5071	7	0.445766	0.529022	-0.0832561	8907	5
ENSG00000134955	ENSG00000134955.11	SLC37A2	11	125063067	125090312	+	6371	protein_coding	51	397	448	0.336	2.726	8.1131	0.328006	0.37155	-0.0435446	30434	12	0.435435	0.547288	-0.111853	4636	27
ENSG00000139209	ENSG00000139209.15	SLC38A4	12	46764761	46832408	-	4145	protein_coding	0	33	33	0	0.227	22.7	0.682045	0.793249	-0.111204	12152	6	0.666516	0.704501	-0.0379855	19806	34
ENSG00000180638	ENSG00000180638.17	SLC47A2	17	19678288	19718979	-	6691	protein_coding	143	2521	2664	0.943	17.309	18.3552	0.373129	0.713798	-0.340669	1683	6	0.420028	0.68446	-0.264432	1174	27
ENSG00000188687	ENSG00000188687.17	SLC4A5	2	74216242	74343414	-	8025	protein_coding	25	5	30	0.165	0.034	0.206061	0.68469	0.744588	-0.0598982	17309	8	0.629573	0.690619	-0.0610459	11890	34
ENSG00000132164	ENSG00000132164.9	SLC6A11	3	10816200	10940733	+	6700	protein_coding	67	2	69	0.442	0.014	0.0316742	0.27528	0.339144	-0.0638634	12843	14	0.218613	0.567198	-0.348585	361	26
ENSG00000163817	ENSG00000163817.15	SLC6A20	3	45755450	45796535	-	6651	protein_coding	45	190	235	0.297	1.305	4.39394	0.242485	0.238913	0.00357195	39567	13	0.61954	0.641519	-0.021979	33543	26
ENSG00000130876	ENSG00000130876.11	SLC7A10	19	33208664	33225850	-	3111	protein_coding	30	0	30	0.198	0	0.0505051	0.557379	0.624028	-0.066649	16551	11	0.525777	0.62723	-0.101453	5174	9
ENSG00000250033	ENSG00000250033.5	SLC7A11-AS1	4	138057464	138178177	+	6161	processed_transcript	0	18	18	0	0.124	12.4	0.622301	0.803258	-0.180957	7322	3	0.651035	0.68762	-0.0365842	19481	23
ENSG00000183023	ENSG00000183023.18	SLC8A1	2	40097270	40611053	-	21922	protein_coding	111	21	132	0.732	0.144	0.196721	0.532732	0.76316	-0.230428	5093	1	0.26637	0.56773	-0.30136	925	96
ENSG00000176463	ENSG00000176463.13	SLCO3A1	15	91853695	92172435	+	9435	protein_coding	105	9	114	0.692	0.062	0.0895954	0.105538	0.130068	-0.0245294	31146	9	0.266578	0.511945	-0.245367	1292	116
ENSG00000172716	ENSG00000172716.16	SLFN11	17	35350305	35373701	-	5982	protein_coding	75	5	80	0.494	0.034	0.0688259	0.28653	0.292724	-0.0061942	36629	15	0.135457	0.224968	-0.0895117	8782	9
ENSG00000172123	ENSG00000172123.12	SLFN12	17	35411060	35433283	-	3560	protein_coding	26	0	26	0.171	0	0.0584795	0.441645	0.402064	0.0395807	34653	14	0.455675	0.581383	-0.125708	3799	16
ENSG00000166750	ENSG00000166750.9	SLFN5	17	35243036	35273655	+	10709	protein_coding	43	10	53	0.283	0.069	0.243816	0.15291	0.156827	-0.00391655	39113	15	0.314849	0.375409	-0.0605607	11191	11
ENSG00000184564	ENSG00000184564.9	SLITRK6	13	85792787	85806683	-	4474	protein_coding	28	4	32	0.185	0.027	0.145946	0.325478	0.350445	-0.0249674	44007	4	0.551105	0.573544	-0.022439	30765	7
ENSG00000188176	ENSG00000188176.11	SMTNL2	17	4583999	4608319	+	2470	protein_coding	71	7	78	0.468	0.048	0.102564	0.411051	0.448774	-0.0377227	40664	11	0.459222	0.498875	-0.0396526	28394	30
ENSG00000227536	ENSG00000227536.1	SOCS5P4	X	71043214	71045470	-	1566	processed_pseudogene	9	2	11	0.059	0.014	0.237288
ENSG00000108018	ENSG00000108018.15	SORCS1	10	106573663	107164534	-	9964	protein_coding	10	0	10	0.066	0	0.151515	0.384659	0.422625	-0.0379655	19688	11	0.101174	0.0826002	0.0185735	25602	58
ENSG00000184985	ENSG00000184985.16	SORCS2	4	7192538	7742836	+	6317	protein_coding	22	0	22	0.145	0	0.0689655	0.26488	0.398284	-0.133404	5152	6	0.32166	0.541434	-0.219774	1686	356
ENSG00000125285	ENSG00000125285.5	SOX21	13	94709622	94712399	-	2778	protein_coding	21	2	23	0.138	0.014	0.101449	0.12313	0.0830721	0.0400575	18988	16	0.238995	0.162418	0.0765766	7545	8
ENSG00000227640	ENSG00000227640.2	SOX21-AS1	13	94712716	94716246	+	3287	lincRNA	35	3	38	0.231	0.021	0.0909091	0.117608	0.0781086	0.0394997	19157	16	0.333446	0.35588	-0.0224334	23634	8
ENSG00000134595	ENSG00000134595.8	SOX3	X	140502985	140505116	-	2132	protein_coding	21	2	23	0.138	0.014	0.101449	0.630002	0.813458	-0.183455	7229	14	0.374428	0.424913	-0.050485	12568	6
ENSG00000135899	ENSG00000135899.17	SP110	2	230167293	230225729	-	6865	protein_coding	25	6	31	0.165	0.041	0.248485	0.644481	0.762928	-0.118447	10453	9	0.533142	0.622551	-0.0894092	9963	39
ENSG00000164651	ENSG00000164651.16	SP8	7	20782283	20786886	-	3718	protein_coding	561	79	640	3.698	0.542	0.146566	0.153492	0.136421	0.0170709	29070	7	0.129915	0.116171	0.0137437	28110	10
ENSG00000217236	ENSG00000217236.1	SP9	2	174334946	174338492	+	2554	protein_coding	43	2	45	0.283	0.014	0.04947	0.295489	0.302752	-0.00726286	35660	14	0.0598024	0.0540965	0.00570598	31951	13
ENSG00000077327	ENSG00000077327.15	SPAG6	10	22345445	22454224	+	3887	protein_coding	46	0	46	0.303	0	0.0330033	0.719999	0.730913	-0.010914	42068	13	0.651113	0.710195	-0.0590812	11933	34
ENSG00000204363	ENSG00000204363.4	SPANXN5	X	52796144	52798101	-	1316	protein_coding	0	0	0	0	0		0.304977	0.773065	-0.468087	1042	3	0.196069	0.498996	-0.302927	923	4
ENSG00000120664	ENSG00000120664.10	SPART-AS1	13	36346431	36369601	+	710	antisense	10	2	12	0.066	0.014	0.212121	0.203552	0.177161	0.0263909	24333	16	0.207598	0.223157	-0.015559	31146	17
ENSG00000228741	ENSG00000228741.2	SPATA13	13	23979810	24035027	+	1721	lincRNA	17	3	20	0.112	0.021	0.1875	0.166949	0.181172	-0.0142225	30714	9	0.503005	0.527307	-0.0243023	31431	13
ENSG00000145757	ENSG00000145757.15	SPATA9	5	95652181	95698711	-	2811	protein_coding	4	20	24	0.026	0.137	5.26923	0.307186	0.683181	-0.375995	1637	1	0.777674	0.776567	0.00110666	34596	16
ENSG00000164266	ENSG00000164266.10	SPINK1	5	147824568	147831786	-	1480	protein_coding	0	0	0	0	0		0.212956	0.576564	-0.363608	587	4	0.0968199	0.453868	-0.357048	323	3
ENSG00000128040	ENSG00000128040.10	SPINK2	4	56809860	56821742	-	772	protein_coding	9	2	11	0.059	0.014	0.237288	0.218024	0.228313	-0.010289	33297	5	0.520405	0.604831	-0.0844262	11069	8
ENSG00000178172	ENSG00000178172.6	SPINK6	5	148202794	148215137	+	733	protein_coding	0	0	0	0	0		0.233733	0.65977	-0.426037	840	3	0.183254	0.533068	-0.349815	352	3
ENSG00000118785	ENSG00000118785.13	SPP1	4	87975650	87983426	+	2321	protein_coding	100	626	726	0.659	4.298	6.522	0.100171	0.209202	-0.109032	6801	6	0.0400917	0.0628321	-0.0227404	23475	2
ENSG00000203772	ENSG00000203772.7	SPRN	10	133420666	133424572	-	3128	protein_coding	42	3	45	0.277	0.021	0.0758123	0.394826	0.409705	-0.0148788	38833	4	0.440616	0.637373	-0.196757	2586	126
ENSG00000169474	ENSG00000169474.4	SPRR1A	1	152985231	152985500	+	270	protein_coding	0	0	0	0	0		0.122416	0.414763	-0.292346	1054	7	0.136814	0.558373	-0.421559	145	4
ENSG00000196805	ENSG00000196805.7	SPRR2B	1	153070224	153070840	-	617	protein_coding	0	0	0	0	0		0.175956	0.547291	-0.371334	486	4	0.208848	0.594048	-0.3852	359	22
ENSG00000203785	ENSG00000203785.8	SPRR2E	1	153093135	153106184	-	734	protein_coding	0	1	1	0	0.007	0.7	0.0707926	0.349244	-0.278452	1216	2	0.201751	0.678176	-0.476426	196	4
ENSG00000159516	ENSG00000159516.8	SPRR2G	1	153149582	153150869	-	568	protein_coding	0	0	0	0	0		0.107468	0.476645	-0.369177	467	5	0.11174	0.528677	-0.416937	161	3
ENSG00000163209	ENSG00000163209.14	SPRR3	1	153001747	153003856	+	1441	protein_coding	1	0	1	0.007	0	1.42857	0.167354	0.581329	-0.413975	371	4	0.144158	0.630417	-0.486258	70	3
ENSG00000184148	ENSG00000184148.3	SPRR4	1	152970666	152972574	+	733	protein_coding	0	0	0	0	0		0.133065	0.535189	-0.402124	323	8	0.150773	0.516705	-0.365932	290	6
ENSG00000213368	ENSG00000213368.3	ST13P11	11	94913047	94913766	+	720	processed_pseudogene	11	2	13	0.073	0.014	0.191781
ENSG00000144057	ENSG00000144057.15	ST6GAL2	2	106801600	106887108	-	7708	protein_coding	96	21	117	0.633	0.144	0.227488	0.140727	0.142388	-0.00166062	42634	10	0.268506	0.358804	-0.0902982	6092	41
ENSG00000070731	ENSG00000070731.10	ST6GALNAC2	17	76565379	76586956	-	3098	protein_coding	19	75	94	0.125	0.515	4.12	0.740439	0.864445	-0.124006	12334	2	0.438371	0.497933	-0.0595615	11016	24
ENSG00000152953	ENSG00000152953.12	STK32B	4	5051442	5500998	+	5324	protein_coding	21	0	21	0.138	0	0.0724638	0.382877	0.338187	0.0446899	17536	12	0.220802	0.430823	-0.210021	1525	61
ENSG00000104435	ENSG00000104435.13	STMN2	8	79610814	79666175	+	2362	protein_coding	0	34	34	0	0.233	23.3	0.534571	0.469132	0.0654387	12541	11	0.427361	0.443167	-0.0158059	27045	17
ENSG00000230873	ENSG00000230873.8	STMND1	6	17102258	17131372	+	2882	protein_coding	19	3	22	0.125	0.021	0.168	0.0772754	0.111689	-0.0344137	39055	13	0.337241	0.38327	-0.0460289	16813	8
ENSG00000137573	ENSG00000137573.13	SULF1	8	69466624	69660915	+	9404	protein_coding	39	8	47	0.257	0.055	0.214008	0.142952	0.207423	-0.0644716	12724	10	0.487219	0.631395	-0.144176	3892	44
ENSG00000234577	ENSG00000234577.1	SYNE1-AS1	6	152380546	152381564	+	553	antisense	1	0	1	0.007	0	1.42857	0.400752	0.810804	-0.410052	2007	1	0.268126	0.713458	-0.445332	533	7
ENSG00000176438	ENSG00000176438.12	SYNE3	14	95407266	95475836	-	18164	protein_coding	62	10	72	0.409	0.069	0.168704	0.469966	0.667366	-0.1974	4174	6	0.322232	0.523537	-0.201305	1857	29
ENSG00000171992	ENSG00000171992.12	SYNPO	5	150601080	150659220	+	10258	protein_coding	531	75	606	3.5	0.515	0.147143	0.649855	0.721162	-0.0713076	15250	7	0.530846	0.587788	-0.0569426	13826	63
ENSG00000139973	ENSG00000139973.16	SYT16	14	61811974	62112550	+	15234	protein_coding	427	87	514	2.815	0.597	0.212078	0.810034	0.877265	-0.067231	21723	1	0.505854	0.768655	-0.262801	2406	29
ENSG00000213023	ENSG00000213023.10	SYT3	19	50621307	50639827	-	3790	protein_coding	214	33	247	1.411	0.227	0.160879	0.1874	0.191369	-0.00396892	39054	8	0.289837	0.478407	-0.18857	2387	72
ENSG00000164691	ENSG00000164691.17	TAGAP	6	159034468	159045152	-	4089	protein_coding	3	16	19	0.02	0.11	5.5	0.553529	0.70105	-0.147521	7628	4	0.589989	0.649461	-0.059472	12547	22
ENSG00000162367	ENSG00000162367.11	TAL1	1	47216290	47232220	-	5700	protein_coding	97	7	104	0.639	0.048	0.0751174	0.633246	0.70027	-0.067024	12392	18	0.473272	0.554685	-0.081413	6969	34
ENSG00000136535	ENSG00000136535.14	TBR1	2	161416094	161425870	+	9600	protein_coding	14	3	17	0.092	0.021	0.228261	0.651073	0.697584	-0.0465113	30480	13	0.759614	0.816183	-0.0565685	21632	31
ENSG00000121075	ENSG00000121075.10	TBX4	17	61452404	61485110	+	3996	protein_coding	19	1	20	0.125	0.007	0.056	0.817163	0.849247	-0.0320837	30436	7	0.744575	0.77277	-0.0281954	22945	43
ENSG00000196628	ENSG00000196628.16	TCF4	18	55222331	55664787	-	27828	protein_coding	105	10	115	0.692	0.069	0.099711	0.435093	0.453005	-0.017912	31128	1	0.162624	0.407093	-0.244469	1104	147
ENSG00000267028	ENSG00000267028.1	TCF4-AS1	18	55452533	55482940	+	396	antisense	0	0	0	0	0		0.269824	0.627308	-0.357484	1453	1	0.132133	0.488872	-0.356739	324	11
ENSG00000146221	ENSG00000146221.9	TCTE1	6	44278743	44297688	-	3067	protein_coding	11	0	11	0.073	0	0.136986	0.318279	0.334122	-0.0158436	36383	6	0.32795	0.342159	-0.0142087	27863	19
ENSG00000203288	ENSG00000203288.3	TDRKH-AS1	1	151790804	151794402	+	1141	antisense	9	1	10	0.059	0.007	0.118644	0.0873221	0.114964	-0.0276422	28635	12	0.233372	0.24011	-0.00673763	32260	8
ENSG00000167858	ENSG00000167858.12	TEKT1	17	6789133	6831761	-	3847	protein_coding	63	4	67	0.415	0.027	0.0650602	0.210043	0.237844	-0.0278009	37968	8	0.20098	0.389653	-0.188673	1928	11
ENSG00000163060	ENSG00000163060.7	TEKT4	2	94871433	94876829	+	2218	protein_coding	39	6	45	0.257	0.041	0.159533	0.335746	0.417397	-0.0816514	9867	13	0.307471	0.348996	-0.0415252	15381	13
ENSG00000145934	ENSG00000145934.16	TENM2	5	167284799	168264157	+	11042	protein_coding	30	1	31	0.198	0.007	0.0353535	0.0720576	0.0503805	0.0216771	26595	7	0.15518	0.2627	-0.10752	4757	193
ENSG00000149256	ENSG00000149256.15	TENM4	11	78652831	79440948	-	16330	protein_coding	39	0	39	0.257	0	0.0389105	0.187702	0.150318	0.0373842	19875	10	0.264881	0.475989	-0.211108	1507	221
ENSG00000175018	ENSG00000175018.12	TEX36	10	125576522	125683144	-	1308	protein_coding	4	39	43	0.026	0.268	10.3077	0.745496	0.694308	0.0511873	21374	8	0.543256	0.606036	-0.0627804	9720	13
ENSG00000137203	ENSG00000137203.11	TFAP2A	6	10393186	10419659	-	8274	protein_coding	63	12	75	0.415	0.082	0.19759	0.495227	0.551532	-0.0563056	20993	13	0.449301	0.483259	-0.0339575	27170	65
ENSG00000003436	ENSG00000003436.15	TFPI	2	187464230	187565760	-	11714	protein_coding	31	1231	1262	0.204	8.452	41.4314						0.552073	0.716044	-0.163971	2729	16
ENSG00000092969	ENSG00000092969.11	TGFB2	1	218346235	218444619	+	5151	protein_coding	128	19	147	0.844	0.13	0.154028	0.343734	0.252316	0.0914179	10628	15	0.677422	0.694833	-0.0174101	34119	28
ENSG00000120708	ENSG00000120708.16	TGFBI	5	136028895	136063818	+	7810	protein_coding	1288	6711	7999	8.491	46.078	5.42669	0.218396	0.288187	-0.0697913	11750	16	0.575821	0.610336	-0.0345148	18073	31
ENSG00000069702	ENSG00000069702.10	TGFBR3	1	91680343	91906335	-	8705	protein_coding	54	463	517	0.356	3.179	8.92978	0.746156	0.750023	-0.00386669	42715	7	0.536556	0.505022	0.031534	19350	79
ENSG00000144229	ENSG00000144229.11	THSD7B	2	136765545	137677717	+	6761	protein_coding	59	5	64	0.389	0.034	0.0874036	0.168238	0.167887	0.000351167	43915	6	0.240406	0.533808	-0.293403	734	50
ENSG00000100234	ENSG00000100234.11	TIMP3	22	32801701	32863043	+	4603	protein_coding	123	9	132	0.811	0.062	0.0764488	0.271835	0.482606	-0.21077	5429	12	0.179161	0.605664	-0.426504	310	10
ENSG00000157150	ENSG00000157150.4	TIMP4	3	12153051	12159351	-	1650	protein_coding	0	14	14	0	0.096	9.6	0.712757	0.80111	-0.0883532	14644	9	0.509838	0.747057	-0.237219	2770	8
ENSG00000038295	ENSG00000038295.7	TLL1	4	165873258	166103895	+	7522	protein_coding	2220	532	2752	14.635	3.653	0.249607	0.210695	0.170274	0.0404209	29191	11	0.381252	0.39197	-0.0107179	29535	34
ENSG00000115297	ENSG00000115297.10	TLX2	2	74513463	74517147	+	2775	protein_coding	29	4	33	0.191	0.027	0.141361	0.709492	0.790016	-0.0805236	14169	6	0.678769	0.669164	0.00960554	30077	15
ENSG00000163762	ENSG00000163762.6	TM4SF18	3	149318498	149334414	-	4482	protein_coding	0	64	64	0	0.439	43.9	0.739687	0.589776	0.149911	6232	3	0.351854	0.451696	-0.099842	5264	8
ENSG00000157315	ENSG00000157315.4	TMED6	16	69343248	69351809	-	1411	protein_coding	9	2	11	0.059	0.014	0.237288	0.851071	0.855368	-0.00429669	42724	8	0.85518	0.864933	-0.00975311	31772	5
ENSG00000166448	ENSG00000166448.14	TMEM130	7	98846488	98870771	-	4663	protein_coding	23	4	27	0.152	0.027	0.177632	0.206148	0.216299	-0.0101513	33409	5	0.431714	0.528716	-0.0970018	8714	25
ENSG00000152154	ENSG00000152154.10	TMEM178A	2	39664982	39717963	+	2470	protein_coding	118	12	130	0.778	0.082	0.105398	0.638383	0.708392	-0.0700091	14014	4	0.477687	0.513017	-0.0353299	22557	21
ENSG00000164484	ENSG00000164484.11	TMEM200A	6	130365734	130443063	+	6137	protein_coding	10	94	104	0.066	0.645	9.77273	0.151949	0.152515	-0.000565958	43607	10	0.490561	0.460593	0.0299685	20044	25
ENSG00000172738	ENSG00000172738.11	TMEM217	6	37212180	37258155	-	2737	protein_coding	10	40	50	0.066	0.275	4.16667	0.136363	0.138717	-0.00235365	41118	9	0.450569	0.496301	-0.0457315	14800	27
ENSG00000187824	ENSG00000187824.8	TMEM220	17	10699015	10730316	-	3508	protein_coding	27	1	28	0.178	0.007	0.0393258	0.380399	0.658436	-0.278037	2953	4	0.525806	0.673417	-0.147611	3899	7
ENSG00000198133	ENSG00000198133.8	TMEM229B	14	67447084	67533739	-	6377	protein_coding	17	1	18	0.112	0.007	0.0625	0.171028	0.223121	-0.0520928	26977	4	0.493051	0.52898	-0.0359294	22257	62
ENSG00000281106	ENSG00000281106.3	TMEM272	13	51813347	51845175	-	4151	protein_coding	13	3	16	0.086	0.021	0.244186
ENSG00000204161	ENSG00000204161.13	TMEM273	10	49154725	49188585	-	4123	protein_coding	21	3	24	0.138	0.021	0.152174	0.210783	0.281951	-0.0711679	37241	10	0.349683	0.593906	-0.244223	2131	16
ENSG00000088726	ENSG00000088726.15	TMEM40	3	12733525	12769457	-	3562	protein_coding	0	10	10	0	0.069	6.9	0.527006	0.628176	-0.101171	7636	4	0.61164	0.703195	-0.0915552	8406	25
ENSG00000105696	ENSG00000105696.8	TMEM59L	19	18607430	18621039	+	2626	protein_coding	261	38	299	1.721	0.261	0.151656	0.10795	0.101153	0.00679728	36067	9	0.238234	0.281897	-0.0436627	21633	25
ENSG00000137747	ENSG00000137747.15	TMPRSS13	11	117900643	117929459	-	5367	protein_coding	112	24	136	0.738	0.165	0.223577	0.350687	0.387247	-0.0365598	20162	8	0.540831	0.639118	-0.0982866	9651	15
ENSG00000184012	ENSG00000184012.11	TMPRSS2	21	41464551	41531116	-	6117	protein_coding	205	11	216	1.351	0.076	0.0562546						0.455272	0.535277	-0.0800041	8876	37
ENSG00000041982	ENSG00000041982.15	TNC	9	115019578	115118257	-	9636	protein_coding	81	3	84	0.534	0.021	0.0393258	0.10635	0.218575	-0.112225	7543	6	0.149174	0.477993	-0.328819	447	26
ENSG00000157873	ENSG00000157873.17	TNFRSF14	1	2555639	2565382	+	6219	protein_coding	1	28	29	0.007	0.192	27.4286
ENSG00000186891	ENSG00000186891.13	TNFRSF18	1	1203508	1206691	-	1370	protein_coding	124	24	148	0.817	0.165	0.201958	0.222364	0.206739	0.0156249	40609	9	0.437253	0.490504	-0.0532509	11813	11
ENSG00000161955	ENSG00000161955.16	TNFSF13	17	7558292	7561608	+	2276	protein_coding	6	53	59	0.04	0.364	9.1	0.513838	0.648467	-0.134629	7360	15	0.397675	0.457146	-0.0594702	14417	12
ENSG00000181634	ENSG00000181634.7	TNFSF15	9	114784635	114806126	-	7889	protein_coding	21	1	22	0.138	0.007	0.0507246	0.283326	0.433083	-0.149757	4315	4	0.227546	0.549914	-0.322368	482	9
ENSG00000196511	ENSG00000196511.14	TPK1	7	144451941	144836395	-	8442	protein_coding	14	57	71	0.092	0.391	4.25	0.226691	0.236091	-0.00939981	33949	12	0.419352	0.370846	0.0485057	13122	47
ENSG00000259498	ENSG00000259498.1	TPM1-AS	15	63046034	63049387	-	3354	antisense	3	4	7	0.02	0.027	1.35	0.508964	0.719725	-0.210761	4307	9	0.288067	0.771624	-0.483557	300	17
ENSG00000187536	ENSG00000187536.4	TPM3P7	2	25809925	25810656	-	732	processed_pseudogene	11	1	12	0.073	0.007	0.0958904						0.651239	0.670191	-0.0189517	27554	1
ENSG00000171368	ENSG00000171368.11	TPPP	5	659862	693395	-	6022	protein_coding	170	34	204	1.121	0.233	0.20785	0.163197	0.199734	-0.0365369	20170	11	0.585626	0.654597	-0.0689707	14307	41
ENSG00000159713	ENSG00000159713.10	TPPP3	16	67389809	67393535	-	2618	protein_coding	204	36	240	1.345	0.247	0.183643	0.283842	0.292312	-0.0084702	40998	18	0.496089	0.497705	-0.00161603	33959	11
ENSG00000211807	ENSG00000211807.3	TRAV26-1	14	22123318	22124285	+	537	TR_V_gene	0	0	0	0	0		0.140154	0.621831	-0.481677	192	3
ENSG00000211804	ENSG00000211804.3	TRDV1	14	22096032	22096619	+	365	TR_V_gene	0	0	0	0	0		0.150548	0.533126	-0.382579	417	3
ENSG00000072657	ENSG00000072657.8	TRHDE	12	72087266	72670757	+	11950	protein_coding	430	84	514	2.835	0.577	0.203527	0.737891	0.713166	0.0247247	32937	1	0.557391	0.575216	-0.0178249	34488	48
ENSG00000227986	ENSG00000227986.1	TRIM60P18	7	64355078	64356199	+	828	unprocessed_pseudogene	9	1	10	0.059	0.007	0.118644
ENSG00000183665	ENSG00000183665.5	TRMT12	8	124450820	124462150	+	2331	protein_coding	211	50	261	1.391	0.343	0.246585	0.519296	0.427888	0.091408	8557	8	0.581431	0.529383	0.0520489	12103	6
ENSG00000072756	ENSG00000072756.16	TRNT1	3	3126916	3150879	+	5518	protein_coding	138	571	709	0.91	3.921	4.30879	0.114948	0.138829	-0.0238809	26738	9	0.496308	0.505837	-0.00952923	30120	10
ENSG00000104321	ENSG00000104321.10	TRPA1	8	72019917	72075617	-	6377	protein_coding	28	2	30	0.185	0.014	0.0756757	0.12133	0.136594	-0.0152642	30040	13	0.194814	0.373194	-0.17838	2192	14
ENSG00000187688	ENSG00000187688.14	TRPV2	17	16415542	16437003	+	3410	protein_coding	0	38	38	0	0.261	26.1	0.508816	0.554355	-0.0455388	17681	7	0.558811	0.631122	-0.072311	8117	15
ENSG00000165125	ENSG00000165125.19	TRPV6	7	142871203	142885762	-	11925	protein_coding	56	3	59	0.369	0.021	0.0569106	0.140341	0.267986	-0.127645	5469	10	0.181597	0.453921	-0.272324	821	20
ENSG00000182463	ENSG00000182463.15	TSHZ2	20	52972407	53495330	+	12581	protein_coding	111	662	773	0.732	4.545	6.20902	0.24981	0.272657	-0.0228474	39041	6	0.582627	0.608434	-0.025807	21974	87
ENSG00000121297	ENSG00000121297.6	TSHZ3	19	31274945	31349547	-	5817	protein_coding	44	7	51	0.29	0.048	0.165517	0.0923484	0.0856558	0.00669261	36176	8	0.28091	0.407758	-0.126848	3749	22
ENSG00000106025	ENSG00000106025.8	TSPAN12	7	120787320	120858402	-	3368	protein_coding	145	1185	1330	0.956	8.136	8.51046	0.238221	0.232243	0.00597785	36827	9	0.457739	0.497732	-0.0399936	16829	22
ENSG00000215105	ENSG00000215105.4	TTC3P1	X	75740831	75746911	-	6081	processed_pseudogene	215	41	256	1.417	0.282	0.199012	0.301642	0.454298	-0.152656	4190	2	0.542284	0.724192	-0.181907	4494	6
ENSG00000141540	ENSG00000141540.10	TTYH2	17	74213514	74262020	+	5375	protein_coding	130	27	157	0.857	0.185	0.215869	0.287808	0.329999	-0.0421911	37995	15	0.492307	0.684836	-0.192529	3592	43
ENSG00000250366	ENSG00000250366.2	TUNAR	14	95876392	95925571	+	3478	protein_coding	10	0	10	0.066	0	0.151515	0.180658	0.108594	0.0720642	11368	10	0.151371	0.212352	-0.0609816	10094	18
ENSG00000117289	ENSG00000265972.5	TXNIP	1	145992435	145996600	-	3625	protein_coding	4195	926	5121	27.654	6.358	0.229912	0.149406	0.181811	-0.0324057	21757	11	0.42215	0.434711	-0.0125607	28664	7
ENSG00000263563	ENSG00000263563.5	UBBP4	17	22090743	22205154	+	1459	transcribed_unprocessed_pseudogene	84	4	88	0.554	0.027	0.0487365	0.537977	0.649748	-0.111772	6565	5	0.538732	0.621394	-0.0826627	6855	4
ENSG00000214049	ENSG00000214049.7	UCA1	19	15828206	15836326	+	4152	lincRNA	51	1252	1303	0.336	8.596	25.5833	0.227707	0.298429	-0.0707224	11579	3	0.160302	0.274116	-0.113814	4375	1
ENSG00000130477	ENSG00000130477.15	UNC13A	19	17601328	17688365	-	11188	protein_coding	137	876	1013	0.903	6.015	6.66113	0.192517	0.195496	-0.00297925	40293	9	0.523457	0.420063	0.103394	5261	63
ENSG00000092929	ENSG00000092929.11	UNC13D	17	75827225	75844717	-	7752	protein_coding	63	291	354	0.415	1.998	4.81446	0.130569	0.213342	-0.0827732	9709	12	0.682311	0.712223	-0.0299113	20062	16
ENSG00000182168	ENSG00000182168.14	UNC5C	4	95162504	95549206	-	10685	protein_coding	9	2	11	0.059	0.014	0.237288	0.0514824	0.0472028	0.00427962	38675	18	0.609868	0.654151	-0.0442823	19320	50
ENSG00000112494	ENSG00000112494.9	UNC93A	6	167271169	167316019	+	2699	protein_coding	13	2	15	0.086	0.014	0.162791	0.216592	0.383577	-0.166985	3664	1	0.514119	0.591278	-0.0771584	11894	32
ENSG00000270343	ENSG00000270343.1	UNGP3	14	81259565	81260239	-	675	processed_pseudogene	17	4	21	0.112	0.027	0.241071
ENSG00000042781	ENSG00000042781.12	USH2A	1	215622894	216423396	-	20506	protein_coding	3	0	3	0.02	0	0.5	0.126812	0.582719	-0.455907	211	3	0.235793	0.571515	-0.335722	677	59
ENSG00000038427	ENSG00000038427.15	VCAN	5	83471465	83582303	+	14831	protein_coding	109	777	886	0.719	5.335	7.42003	0.131545	0.156525	-0.02498	31078	11	0.399927	0.415045	-0.015118	30878	37
ENSG00000128564	ENSG00000128564.6	VGF	7	101162509	101165593	-	2704	protein_coding	1	13	14	0.007	0.089	12.7143	0.12817	0.13449	-0.00631973	36517	9	0.112579	0.143205	-0.0306263	19765	9
ENSG00000102243	ENSG00000102243.12	VGLL1	X	136532152	136556807	+	1541	protein_coding	40	3	43	0.264	0.021	0.0795455	0.635872	0.47224	0.163632	3923	3	0.634085	0.74388	-0.109796	7378	11
ENSG00000106018	ENSG00000106018.13	VIPR2	7	159028175	159144957	-	5222	protein_coding	30	4	34	0.198	0.027	0.136364	0.370504	0.409405	-0.0389008	19370	4	0.525973	0.704747	-0.178774	3783	96
ENSG00000103544	ENSG00000103544.14	VPS35L	16	19555240	19706793	+	9767	protein_coding	138	31	169	0.91	0.213	0.234066	0.405434	0.224945	0.180489	3192	16	0.591154	0.631077	-0.0399233	22449	55
ENSG00000165633	ENSG00000165633.12	VSTM4	10	49014245	49115509	-	8633	protein_coding	78	3	81	0.514	0.021	0.040856	0.444023	0.341623	0.1024	7424	8	0.283399	0.538215	-0.254816	1169	26
ENSG00000134258	ENSG00000134258.16	VTCN1	1	117143587	117210960	-	3027	protein_coding	376	34	410	2.479	0.233	0.0939895	0.481531	0.397708	0.0838233	9540	10	0.695015	0.71785	-0.022835	25260	20
ENSG00000175267	ENSG00000175267.14	VWA3A	16	22092538	22156966	+	5039	protein_coding	206	45	251	1.358	0.309	0.227541	0.417204	0.460273	-0.0430693	22803	9	0.574199	0.609326	-0.0351274	21609	13
ENSG00000168658	ENSG00000168658.18	VWA3B	2	98087116	98313299	+	8307	protein_coding	59	9	68	0.389	0.062	0.159383	0.132284	0.152687	-0.020403	28982	15	0.478203	0.550814	-0.0726118	8075	74
ENSG00000158816	ENSG00000158816.15	VWA5B1	1	20290919	20354894	+	6377	protein_coding	31	6	37	0.204	0.041	0.20098	0.368343	0.546519	-0.178175	4278	7	0.413431	0.624929	-0.211498	2376	40
ENSG00000169085	ENSG00000169085.11	VXN	8	66493208	66518524	+	5808	protein_coding	9	1	10	0.059	0.007	0.118644	0.464316	0.542395	-0.0780789	10396	3	0.681852	0.739269	-0.0574176	13114	45
ENSG00000166415	ENSG00000166415.14	WDR72	15	53513741	53762878	-	8572	protein_coding	76	9	85	0.501	0.062	0.123752	0.0593541	0.113298	-0.0539437	15071	3	0.159128	0.243896	-0.0847681	6633	30
ENSG00000064205	ENSG00000064205.10	WISP2	20	44714844	44728509	+	4981	protein_coding	13	0	13	0.086	0	0.116279	0.475581	0.496815	-0.0212343	26837	11	0.539008	0.606312	-0.0673036	8907	15
ENSG00000134245	ENSG00000134245.17	WNT2B	1	112466541	112530165	+	12561	protein_coding	233	51	284	1.536	0.35	0.227865	0.167108	0.204805	-0.0376965	31607	10	0.536083	0.568963	-0.0328799	24111	43
ENSG00000171405	ENSG00000171405.12	XAGE5	X	52812204	52818301	+	1115	protein_coding	0	0	0	0	0		0.274395	0.71655	-0.442154	697	9	0.257467	0.682995	-0.425528	431	6
ENSG00000124343	ENSG00000124343.13	XG	X	2752048	2816500	+	3349	protein_coding	39	0	39	0.257	0	0.0389105						0.477372	0.546986	-0.0696136	10766	12
ENSG00000251389	ENSG00000251389.1	YTHDF1P1	5	97368776	97370421	+	1646	processed_pseudogene	19	4	23	0.125	0.027	0.216
ENSG00000229673	ENSG00000229673.1	Z73495.1	22	32783177	32784982	+	147	antisense	0	0	0	0	0		0.21022	0.762103	-0.551883	293	4
ENSG00000284692	ENSG00000284692.1	Z98259.3	1	5478736	5493057	-	2316	lincRNA	25	0	25	0.165	0	0.0606061
ENSG00000188707	ENSG00000188707.5	ZBED6CL	7	150329789	150332721	+	2933	protein_coding	101	434	535	0.666	2.98	4.47447	0.776897	0.798536	-0.0216385	35126	7	0.80459	0.821793	-0.0172034	29044	3
ENSG00000184828	ENSG00000184828.9	ZBTB7C	18	48026673	48410752	-	7648	protein_coding	5	34	39	0.033	0.233	7.06061	0.093371	0.137686	-0.0443151	17660	1	0.477792	0.553083	-0.0752918	10387	114
ENSG00000102383	ENSG00000102383.13	ZDHHC15	X	75368427	75523502	-	6820	protein_coding	18	1	19	0.119	0.007	0.0588235	0.155599	0.193083	-0.0374833	19843	6	0.181004	0.325774	-0.14477	6678	5
ENSG00000136247	ENSG00000136247.14	ZDHHC4	7	6577434	6589374	+	3557	protein_coding	455	88	543	2.999	0.604	0.2014	0.592248	0.470684	0.121564	6814	9	0.674403	0.696015	-0.0216117	27489	10
ENSG00000148516	ENSG00000148516.21	ZEB1	10	31318495	31529814	+	8650	protein_coding	22	113	135	0.145	0.776	5.35172	0.063215	0.068938	-0.00572306	37089	12	0.445181	0.424668	0.0205131	24585	54
ENSG00000198939	ENSG00000198939.7	ZFP2	5	178895894	178933212	+	2641	protein_coding	23	3	26	0.152	0.021	0.138158	0.316131	0.338193	-0.022062	26401	8	0.259352	0.356257	-0.0969042	5486	9
ENSG00000196867	ENSG00000196867.7	ZFP28	19	56538948	56556810	+	6974	protein_coding	22	102	124	0.145	0.7	4.82759	0.153994	0.160182	-0.00618833	36633	10	0.17297	0.181288	-0.00831835	30706	7
ENSG00000120784	ENSG00000120784.16	ZFP30	19	37613749	37692337	-	7705	protein_coding	59	2	61	0.389	0.014	0.0359897	0.361452	0.406997	-0.0455449	22986	15	0.192359	0.237891	-0.0455321	14026	32
ENSG00000162078	ENSG00000162078.11	ZG16B	16	2830169	2839585	+	2665	protein_coding	1	14	15	0.007	0.096	13.7143	0.565671	0.601269	-0.0355977	28045	10	0.411412	0.496748	-0.0853362	6569	4
ENSG00000147130	ENSG00000147130.14	ZMYM3	X	71239624	71255146	-	6916	protein_coding	894	166	1060	5.893	1.14	0.19345	0.317989	0.346321	-0.0283315	23469	8	0.199592	0.195026	0.00456637	32491	18
ENSG00000131849	ENSG00000131849.11	ZNF132	19	58432814	58440222	-	3527	protein_coding	14	0	14	0.092	0	0.108696	0.776624	0.79201	-0.0153857	36056	13	0.716294	0.676349	0.0399451	21316	6
ENSG00000177932	ENSG00000177932.6	ZNF354C	5	179060415	179083537	+	5411	protein_coding	11	2	13	0.073	0.014	0.191781	0.311215	0.496025	-0.184809	3056	11	0.403669	0.626001	-0.222332	1557	12
ENSG00000148143	ENSG00000148143.12	ZNF462	9	106863097	107013634	+	12259	protein_coding	61	6	67	0.402	0.041	0.10199	0.1336	0.114208	0.0193924	27776	9	0.139874	0.585715	-0.445841	131	38
ENSG00000164185	ENSG00000164185.5	ZNF474	5	122129513	122153571	+	2118	protein_coding	77	13	90	0.508	0.089	0.175197	0.2591	0.253579	0.00552068	37301	6	0.614241	0.641489	-0.0272483	21273	24
ENSG00000196653	ENSG00000196653.11	ZNF502	3	44712643	44723831	+	3273	protein_coding	11	0	11	0.073	0	0.136986	0.507204	0.564594	-0.0573902	14262	12	0.318353	0.498584	-0.180232	2135	7
ENSG00000167555	ENSG00000167555.13	ZNF528	19	52397849	52418412	+	8530	protein_coding	3	28	31	0.02	0.192	9.6	0.151962	0.299505	-0.147542	4399	11	0.216446	0.287149	-0.0707034	8355	8
ENSG00000240225	ENSG00000240225.10	ZNF542P	19	56368099	56379828	+	4690	transcribed_unprocessed_pseudogene	2	12	14	0.013	0.082	6.30769	0.332354	0.348199	-0.0158454	35714	12	0.290682	0.282001	0.00868071	30545	10
ENSG00000152433	ENSG00000152433.14	ZNF547	19	57363477	57379565	+	3568	protein_coding	14	1	15	0.092	0.007	0.076087	0.228192	0.249794	-0.0216026	31468	17	0.290272	0.305651	-0.0153792	27278	12
ENSG00000153896	ENSG00000153896.17	ZNF599	19	34758076	34773229	-	6796	protein_coding	21	5	26	0.138	0.034	0.246377	0.166257	0.233653	-0.0673962	43080	16	0.180567	0.231801	-0.0512333	12342	13
ENSG00000198093	ENSG00000198093.10	ZNF649	19	51889224	51905040	-	4365	protein_coding	2	12	14	0.013	0.082	6.30769	0.182721	0.277949	-0.095228	8105	9	0.2598	0.328908	-0.0691082	18509	5
ENSG00000182983	ENSG00000182983.14	ZNF662	3	42905731	42917641	+	5070	protein_coding	55	4	59	0.363	0.027	0.0743802	0.695779	0.812912	-0.117133	10029	10	0.553021	0.692971	-0.13995	4159	20
ENSG00000259291	ENSG00000259291.2	ZNF710-AS1	15	90074512	90082207	-	2902	antisense	75	10	85	0.494	0.069	0.139676	0.75798	0.784517	-0.0265376	32096	6	0.704739	0.762001	-0.0572626	15882	6
ENSG00000183850	ENSG00000183850.13	ZNF730	19	23075210	23147219	+	3291	protein_coding	88	3	91	0.58	0.021	0.0362069	0.0795563	0.113873	-0.0343165	21035	4	0.128685	0.201115	-0.0724299	8104	14
ENSG00000214189	ENSG00000214189.8	ZNF788P	19	12092263	12137235	+	7434	protein_coding	47	4	51	0.31	0.027	0.0870968	0.340883	0.502935	-0.162053	4044	8	0.306829	0.453366	-0.146537	3030	32
ENSG00000188227	ENSG00000188227.12	ZNF793	19	37506939	37548762	+	12007	protein_coding	2	8	10	0.013	0.055	4.23077	0.0892926	0.13532	-0.0460278	17150	16	0.0999258	0.116905	-0.0169796	26476	16
ENSG00000196605	ENSG00000196605.7	ZNF846	19	9751993	9793180	-	3912	protein_coding	22	0	22	0.145	0	0.0689655	0.678927	0.714701	-0.0357735	24930	4	0.332949	0.390981	-0.0580318	10660	25
ENSG00000167232	ENSG00000167232.13	ZNF91	19	23304991	23395560	-	10397	protein_coding	1577	280	1857	10.396	1.922	0.184879	0.34133	0.35749	-0.01616	29535	12	0.231188	0.210956	0.0202317	24745	9
